# Supplementary material for: Capillary trapping of various nanomaterials on additively manufactured scaffolds for 3D micro-/nanofabrication
Source: Nat Commun. 2024 Aug 6;15:6693. doi: 10.1038/s41467-024-51086-2 (PMC11303746; doi:10.1038/s41467-024-51086-2)
Supplement: Supplementary file 10 — Source Data [file 41467_2024_51086_MOESM10_ESM.xlsx]

## Sheet: Fig. 2d, 2f, 2i, 2j 
Fig. 2d								Fig.2f								Fig.2i						Fig. 2j						Fig. 2j inset
(X)	Contact angle(Y)	Error	Volume of trapped solution (Y)	Error				(X)	Inv. 8-bit grayscale(Y)	Error	Zeta potential(Y)	Error				(X)	Inv. 8-bit grayscale(Y)	Error				(X)	Inv. 8-bit grayscale(Y)	Error				(X)	Thickness (Y)	Error
water	108.1	2.11029						No salts	125.763	6.80808	12.776	2.99532				0	125.763	6.80808				0	95.0958	1.17899				600	321.425	89.229
0.1	90.625	1.3351	0.04415	0.00215				0,2 mM NaCl	175.288	0.95464	-4.67833	0.94334				0.1	176.805	0.81923				50	145.071	3.04434				1200	547.7	146.876
0.3	72.425	1.26853	0.06112	0.00411				0,01 mM PBS	177.489	1.17579	-5.468	0.32699				0.2	174.205	1.3497				100	152.31	3.50733
0.5	59.1	1.17757	0.09536	0.00287												0.5	161.605	3.5404				200	169.585	2.24072
0.7	55.275	1.32759	0.10585	0.00803												2	166.712	2.5978				300	175.012	1.29814
0.9	42.6	2.34663	0.12622	0.00467												20	166.764	4.70361				600	177.489	1.17579
																						900	179.078	0.53413
																						1200	180.363	0.83459

## Sheet: Fig. 4b, 4f
Fig. 4b											Fig .4f
(X)	IPS/Au NP cube (Y)		(X)	120 °C sintered (Y)		(X)	240 °C sintered (Y)				(X)	IPS/Fe3O4 sphere (Y)		(X)	300 °C annealed (Y)		(X)	600 °C annealed (Y)		(X)	900 °C annealed (Y)
0	-0.01648		0	0.78397		0	0.03894				0	0.10618		0	0		0	0		0	0.00736
0.52	0.10461		1.14	1.80756		0.95	0.6898				1.21	0.61703		1.32	0.04352		1.32	0.74357		0.89	0.12278
1.24	1.23605		2.62	3.70339		1.42	1.9253				2.51	1.18843		2.29	0.10406		1.96	1.66689		1.65	0.31387
2.61	3.14701		3.64	6.006		4.01	3.60922				3.93	1.64063		3.05	0.42193		2.58	2.33478		3.19	1.02717
4.1	5.01635		5.03	8.39187		4.86	5.57316				5.03	2.15526		3.7	0.81737		4.16	2.27801		4.64	1.94481
5.54	7.07678		6.06	10.7967		5.5	7.69035				5.8	2.72287		5.84	1.33957		5.74	3.18998		5.69	3.39411
6.51	9.08424		7.07	13.262		6.68	9.89458				7.47	3.334		6.28	1.7842		7.49	3.7803		6.5	6.01838
8.76	11.1239		7.7	15.5286		8.12	12.2634				8.75	3.86945		6.96	2.3064		8.75	5.69126		8.21	8.86401
9.66	13.1692		9.43	15.7803		10.61	14.5566				10.13	4.39733		9.44	2.22315		10.11	8.19632		8.78	11.3823
11.64	15.0158		11.55	16.5806		11.56	16.723				10.8	4.88359		10.31	2.26856		10.82	10.6011		10.8	13.9422
12.8	16.8378		12.48	17.4756		12.6	19.0218				11.38	5.40201		12.64	4.6128		11.41	12.7883		12.26	16.5968
14.01	18.6977		13.64	18.5521		13.7	20.9157				13.8	5.83528		13.66	7.61358		12.9	14.8393		13.6	19.3232
14.51	20.0259		14.97	19.9939		14.78	22.0207				15.14	6.24207		14.96	10.5084		14.51	16.9811		15.05	20.3676
15.76	20.3608		15.98	21.025		16.64	21.4852				15.76	6.64319		16.12	13.3521		16.48	16.6973		15.54	17.4841
17.89	21.2936		17.34	21.92		17.71	19.6329				17.7	6.9951		16.93	15.8723		17.2	15.8572
18.79	18.0128		18.87	22.8925		18.82	19.0729				18.77	7.30918		17.57	17.2062
19.5	16.3478		19.76	23.7515		20.42	19.2942				19.27	7.57218		19.02	15.5185
21.2	17.1746		21.41	24.3948		21.18	18.9783				20.95	7.84274		20.91	14.2754
22.27	17.2087		22.69	23.6001		23.1	18.7115				22.49	8.07357
24.14	17.116		23.45	16.9477		23.78	18.545				23.19	8.2552
25.31	17.063		25.3	16.486		25.54	18.5601				24.63	8.35737
26.29	16.993		25.83	17.2504		26.18	18.3388				25.97	8.40468
27.85	16.9362		27.67	17.3885		27.83	18.2877				26.66	8.46901
28.52	17.0422		28.38	17.2618		28.84	18.3407				28.79	8.4709
30.35	17.0497		30.17	17.2409		30.29	18.1893				29.51	8.42549
31.1	17.0441		31.01	17.1993		31.28	18.1912				31.4	8.39522
33.01	17.1254		31.66	17.275		32.76	18.265				32.35	8.35359
33.84	17.3411		33.67	17.4301		34.28	18.3407				33.98	8.27602
34.77	17.4679		34.71	17.5758		34.89	18.6812				35.15	8.18331
36.7	17.4906		36.42	17.8218		36.68	18.8061				35.96	8.09438
37.31	17.4319		37.01	17.9883		37.3	18.7569				37.67	8.02059
38.77	17.2862		39	17.8767		39.23	18.9329				38.25	7.94113
40.35	17.0933		39.58	17.7669		40.08	19.0994				40.19	7.82382
41.25	16.8984		41.36	17.6742		41.56	19.3245				41.06	7.74814
42.77	16.887		42.2	17.415		43.09	19.5894				42.42	7.67624
43.77	16.713		43.77	17.1634		43.65	20.1324				43.91	7.5665
45.36	16.7092		45.27	17.1615		45.41	21.1466				44.62	7.47379
46.03	16.6827		46.05	17.1369		46.39	22.4502
47.87	16.7508		47.53	17.2447		47.7	23.9184
48.53	16.783		48.5	17.3412		48.89	25.4718
49.26	16.8927		50.11	17.5077		49.56	27.1292
51.59	16.9513		51.47	17.6591		51.58	28.8018
52.43	16.9495		52.17	17.6931		52.28	30.3703
54.05	17.097		53.49	17.6326		54.17	32.1469
54.97	17.1387		55.1	17.6629		55.29	33.4297
56.48	17.0346		56.61	17.765		56.56	34.7863
57.19	17.0951		57.27	17.8578		57.84	36.2129
58.42	17.2389		58.8	17.9013		58.45	37.8968
60.28	17.2503		59.7	18.0678		59.05	39.6015
61.51	17.3581		61.43	18.7603		61.37	41.2438
62.42	17.5776		62.06	19.5757		62.97	42.8785
64.21	17.8898		63.37	20.6845		63.62	44.4962
65.08	18.5066		64.61	22.2605		65.47	45.902
66.51	19.025		66.12	23.7571		66.14	47.1943
67.57	19.4072		67.66	25.4638		67.87	48.5585
68.89	19.7213		68.32	27.3766		68.84	50.2972
70.41	19.9256		70.16	29.2081		69.55	51.9244
71.03	20.2227		71.47	31.2156		71.31	53.6159
72.82	21.0363		71.94	33.1038		72.77	55.4398
73.63	21.9615		73.87	35.3364		73.92	57.3716
75.32	23.1062		74.93	37.6618		75.27	59.1577
76.34	24.4684		76.42	39.743		76.43	61.0081
77.64	25.651		77.21	42.0475		77.83	62.9039
79.07	26.6008		77.91	44.4126		78.57	64.7941
79.78	27.8495		79.29	46.6679		80.35	66.5972
81.69	29.0907		80.47	48.9307		81.71	68.4987
82.75	30.3905		82.55	51.2826		82.64	70.2886
83.22	31.9628		83.58	53.8633		84.1	71.9403
84.74	33.2797		84.83	56.4138		84.99	73.6942
86.46	34.6363		86.46	58.8091		86.72	75.3535
87.2	35.5842		87.12	61.422		87.95	76.941
89.11	36.4621		88.75	63.8665		88.56	78.5019
90.33	37.5538		90.07	66.4019		90.39	80.0439
91	38.8669		90.88	68.7783		91.67	81.4838
92.89	40.0683		92.65	71.4896		92.48	82.7136
93.92	41.143		93.36	73.8943		94.17	84.038
94.71	42.3501		93.93	76.2745		95.2	85.177
96.07	43.5043		96.08	78.615		96.44	86.1571
97.27	44.7398		97.04	81.1901		98.04	86.8893
98.99	45.9601		98.45	83.5759		98.55	87.5326
100.36	47.1162		99.77	85.7007		100.28	87.8656
101.1	48.3763		101.13	88.0657		101.62	88.0435
102.73	49.7234		102.71	90.3305		102.18	88.0264
103.79	50.7527		103.63	92.5026		104.06	87.7067
105.12	51.8198		104.3	94.8165		104.92	86.6263
106.04	52.8566		106.37	96.9318		106.65	83.6691
107.91	53.9294		107.15	99.1417		107.89	74.0461
109.03	54.9871		108.92	101.31		108.67	55.8106
109.74	56.1431		109.52	103.259		110.5	40.8654
111.6	57.3256		111.47	105.355		111.21	36.1523
112.35	58.5044		112.6	107.124
113.08	59.5431		113.39	108.859
114.33	60.5818		115.14	110.507
116.56	61.6111		115.89	111.843
117.1	62.5023		117.67	112.783
118.77	63.2685		118.33	112.763
119.42	63.8305		120.18	110.214
121.12	64.347		121.31	94.0824
122.74	64.7292		121.96	48.9989
123.49	64.9941		123.47	33.8625
125.18	65.1852
126.15	65.1795
127.94	64.9146
129.05	64.3432
129.99	63.4502
131.53	62.0311
132.23	59.8023
133.94	56.1015
134.65	50.3175
135.92	38.8915
137.62	29.5751
138.81	26.7786

## Sheet: Fig. 5l
Fig. 5l
(X)	Control (Y)	Pristine (Y)	Annealed (Y)
0	1.64014	2.43848	1.24512
0.01	2.55566	2.74365	0.93994
0.02	2.25049	3.04883	0.93994
0.03	2.55566	3.04883	1.24512
0.04	2.25049	3.354	1.24512
0.05001	2.25049	3.04883	0.63477
0.06001	2.55566	3.354	1.24512
0.07001	2.25049	3.354	1.24512
0.08001	2.55566	3.04883	1.24512
0.09001	2.86084	3.354	0.93994
0.10001	2.55566	3.04883	1.24512
0.11001	2.25049	3.354	0.93994
0.12001	2.55566	3.354	1.24512
0.13001	2.55566	3.354	0.63477
0.14001	2.55566	3.354	0.93994
0.15002	2.55566	3.354	0.93994
0.16002	2.55566	3.04883	0.93994
0.17002	2.86084	3.04883	1.24512
0.18002	2.86084	3.354	0.63477
0.19002	2.86084	3.04883	0.63477
0.20002	2.86084	3.354	0.93994
0.21002	2.55566	2.74365	0.63477
0.22002	2.55566	3.04883	0.63477
0.23002	2.86084	3.354	0.93994
0.24002	2.86084	3.354	0.63477
0.25003	2.86084	3.04883	0.93994
0.26003	3.16602	3.354	0.93994
0.27003	2.86084	3.04883	0.63477
0.28003	2.86084	3.354	0.63477
0.29003	3.16602	2.74365	0.32959
0.30003	2.86084	3.04883	0.63477
0.31003	3.16602	3.04883	0.63477
0.32003	2.86084	3.04883	0.02441
0.33003	2.86084	3.04883	0.32959
0.34003	2.86084	3.354	0.32959
0.35004	2.55566	3.354	0.02441
0.36004	2.86084	3.04883	0.63477
0.37004	2.55566	3.354	0.32959
0.38004	2.86084	2.74365	0.32959
0.39004	2.55566	3.354	0.63477
0.40004	2.25049	3.04883	0.63477
0.41004	2.55566	3.354	0.93994
0.42004	2.86084	3.04883	0.93994
0.43004	2.25049	3.04883	0.93994
0.44004	2.55566	3.04883	1.24512
0.45005	2.25049	3.04883	0.93994
0.46005	2.25049	3.04883	0.93994
0.47005	2.25049	3.04883	0.93994
0.48005	1.94531	2.74365	1.24512
0.49005	1.64014	2.74365	1.24512
0.50005	1.64014	3.04883	1.24512
0.51005	1.64014	2.74365	1.24512
0.52005	1.64014	2.43848	0.93994
0.53005	1.64014	2.43848	1.85547
0.54005	1.33496	2.74365	1.24512
0.55006	1.64014	2.43848	1.55029
0.56006	1.33496	2.74365	1.55029
0.57006	1.02979	2.43848	1.85547
0.58006	1.33496	2.74365	1.55029
0.59006	1.33496	3.04883	2.16064
0.60006	1.33496	2.74365	1.85547
0.61006	1.33496	2.74365	1.85547
0.62006	1.33496	3.04883	1.85547
0.63006	1.33496	2.74365	1.85547
0.64006	1.33496	2.74365	1.85547
0.65007	1.33496	2.74365	1.85547
0.66007	1.33496	2.74365	2.16064
0.67007	1.33496	2.74365	2.16064
0.68007	1.64014	2.74365	2.16064
0.69007	1.64014	2.74365	1.85547
0.70007	1.64014	2.74365	2.16064
0.71007	1.02979	2.74365	2.46582
0.72007	1.64014	2.74365	1.85547
0.73007	1.64014	2.74365	2.16064
0.74007	1.33496	2.74365	2.46582
0.75008	1.64014	3.04883	2.46582
0.76008	1.94531	2.74365	1.85547
0.77008	1.94531	2.43848	2.46582
0.78008	1.64014	2.74365	2.46582
0.79008	1.64014	2.74365	2.46582
0.80008	1.64014	2.74365	2.16064
0.81008	1.64014	2.74365	2.16064
0.82008	1.64014	2.74365	2.16064
0.83008	1.94531	2.74365	2.46582
0.84008	1.33496	2.43848	2.46582
0.85009	1.64014	2.43848	2.16064
0.86009	1.64014	2.1333	2.46582
0.87009	1.64014	2.43848	2.46582
0.88009	1.64014	2.74365	2.46582
0.89009	1.94531	2.43848	1.85547
0.90009	1.94531	2.1333	2.16064
0.91009	1.33496	2.43848	2.46582
0.92009	1.64014	2.1333	2.16064
0.93009	1.64014	2.1333	2.46582
0.94009	1.64014	2.43848	2.46582
0.9501	1.64014	1.82813	1.85547
0.9601	1.33496	1.82813	1.85547
0.9701	1.64014	2.1333	1.85547
0.9801	1.33496	1.82813	1.55029
0.9901	1.64014	2.43848	1.85547
1.0001	1.33496	2.1333	1.85547
1.0101	1.64014	2.1333	1.85547
1.0201	1.33496	1.82813	1.85547
1.0301	1.33496	1.82813	1.55029
1.0401	1.64014	1.82813	1.85547
1.05011	1.33496	1.82813	1.85547
1.06011	1.33496	1.82813	1.85547
1.07011	1.33496	1.82813	1.85547
1.08011	1.64014	2.1333	2.16064
1.09011	1.33496	1.52295	2.46582
1.10011	1.33496	1.52295	2.46582
1.11011	1.02979	1.52295	2.46582
1.12011	1.33496	1.52295	1.85547
1.13011	1.33496	1.21777	2.16064
1.14011	1.33496	1.21777	1.85547
1.15012	1.33496	1.21777	2.16064
1.16012	1.33496	1.21777	2.46582
1.17012	1.33496	0.9126	2.16064
1.18012	1.33496	0.9126	2.16064
1.19012	1.02979	1.21777	2.16064
1.20012	1.64014	0.9126	1.85547
1.21012	1.33496	0.9126	2.46582
1.22012	1.33496	0.9126	2.46582
1.23012	1.64014	0.9126	1.85547
1.24012	1.64014	0.9126	1.85547
1.25013	1.02979	0.9126	2.16064
1.26013	1.33496	1.21777	1.85547
1.27013	1.33496	1.21777	2.16064
1.28013	1.64014	0.9126	1.55029
1.29013	1.33496	0.60742	2.16064
1.30013	1.02979	1.21777	1.85547
1.31013	0.72461	1.21777	1.85547
1.32013	0.72461	1.21777	1.85547
1.33013	1.02979	0.9126	2.16064
1.34013	1.02979	1.21777	1.85547
1.35014	1.33496	0.9126	1.55029
1.36014	1.02979	0.60742	1.85547
1.37014	1.33496	0.9126	2.16064
1.38014	0.72461	0.9126	2.16064
1.39014	1.02979	0.60742	1.85547
1.40014	1.02979	0.9126	2.16064
1.41014	1.33496	0.60742	2.46582
1.42014	1.02979	0.9126	2.16064
1.43014	1.33496	0.9126	2.771
1.44014	1.02979	0.9126	2.46582
1.45015	1.02979	1.52295	2.46582
1.46015	1.02979	0.9126	2.46582
1.47015	0.72461	0.9126	2.46582
1.48015	1.02979	0.9126	2.771
1.49015	0.72461	1.52295	2.46582
1.50015	0.41943	1.21777	2.46582
1.51015	1.33496	1.21777	2.771
1.52015	0.72461	0.9126	2.16064
1.53015	1.02979	1.21777	1.85547
1.54015	1.02979	1.21777	1.85547
1.55016	0.72461	0.60742	1.55029
1.56016	0.72461	0.9126	1.24512
1.57016	1.02979	1.21777	1.55029
1.58016	0.72461	0.9126	1.55029
1.59016	0.72461	0.9126	1.24512
1.60016	1.02979	0.9126	1.24512
1.61016	1.02979	0.60742	1.24512
1.62016	1.02979	1.21777	1.24512
1.63016	0.72461	0.9126	1.24512
1.64016	1.02979	0.9126	0.93994
1.65017	1.33496	0.9126	0.93994
1.66017	0.72461	0.9126	1.24512
1.67017	1.02979	0.9126	0.93994
1.68017	0.72461	1.21777	1.24512
1.69017	1.02979	0.9126	1.24512
1.70017	0.72461	0.9126	0.93994
1.71017	1.02979	0.9126	1.24512
1.72017	1.02979	0.9126	1.24512
1.73017	0.72461	0.60742	0.93994
1.74017	1.02979	0.9126	0.63477
1.75018	1.02979	0.9126	0.93994
1.76018	1.02979	0.9126	0.93994
1.77018	1.02979	0.60742	1.24512
1.78018	1.33496	0.30225	1.24512
1.79018	1.33496	0.60742	1.24512
1.80018	1.02979	0.30225	1.24512
1.81018	1.02979	0.30225	1.55029
1.82018	1.02979	0.30225	1.55029
1.83018	1.02979	-0.00293	1.24512
1.84018	1.02979	0.30225	1.24512
1.85019	1.33496	0.60742	1.55029
1.86019	1.64014	-0.00293	1.55029
1.87019	1.33496	-0.00293	1.24512
1.88019	1.64014	0.30225	1.55029
1.89019	1.33496	-0.00293	1.55029
1.90019	1.64014	-0.00293	1.55029
1.91019	0.72461	-0.30811	1.55029
1.92019	1.33496	0.30225	1.85547
1.93019	1.33496	0.30225	2.16064
1.94019	1.33496	-0.00293	1.85547
1.9502	1.64014	-0.00293	1.85547
1.9602	1.33496	-0.30811	1.85547
1.9702	1.33496	-0.00293	1.85547
1.9802	1.64014	-0.00293	1.85547
1.9902	1.02979	-0.00293	1.55029
2.0002	1.33496	0.30225	1.55029
2.0102	1.33496	0.30225	1.85547
2.0202	1.02979	0.60742	1.55029
2.0302	1.02979	0.30225	1.55029
2.0402	1.02979	0.30225	1.55029
2.05021	1.02979	-0.00293	1.55029
2.06021	0.72461	0.60742	1.85547
2.07021	1.02979	0.60742	1.55029
2.08021	1.02979	0.60742	1.85547
2.09021	1.33496	0.60742	2.16064
2.10021	1.33496	0.60742	2.16064
2.11021	1.02979	0.60742	1.85547
2.12021	1.02979	0.60742	1.85547
2.13021	1.02979	0.30225	1.85547
2.14021	1.33496	0.60742	2.16064
2.15022	1.02979	0.60742	1.85547
2.16022	1.02979	0.60742	1.24512
2.17022	1.33496	0.9126	1.55029
2.18022	1.02979	0.60742	1.24512
2.19022	1.33496	0.60742	1.55029
2.20022	1.33496	0.60742	1.24512
2.21022	0.72461	0.60742	1.55029
2.22022	1.02979	0.60742	1.55029
2.23022	1.02979	0.60742	1.24512
2.24022	0.72461	0.60742	1.24512
2.25023	1.02979	0.9126	1.24512
2.26023	1.02979	0.9126	1.55029
2.27023	0.72461	0.9126	1.24512
2.28023	1.02979	0.60742	1.55029
2.29023	1.02979	0.30225	1.24512
2.30023	1.02979	0.60742	1.24512
2.31023	1.02979	0.60742	1.55029
2.32023	1.02979	0.30225	1.55029
2.33023	1.02979	0.30225	1.24512
2.34023	0.72461	0.60742	1.55029
2.35024	1.02979	0.30225	1.24512
2.36024	1.02979	0.60742	1.24512
2.37024	1.02979	-0.00293	1.24512
2.38024	1.02979	-0.00293	1.24512
2.39024	0.72461	0.60742	1.24512
2.40024	1.02979	0.60742	1.24512
2.41024	1.02979	0.60742	1.24512
2.42024	1.02979	0.60742	1.24512
2.43024	1.02979	-0.00293	1.55029
2.44024	0.72461	0.60742	1.24512
2.45025	1.02979	0.60742	1.55029
2.46025	1.02979	0.60742	1.55029
2.47025	1.02979	0.30225	1.55029
2.48025	0.72461	0.60742	1.24512
2.49025	0.41943	0.30225	0.93994
2.50025	1.02979	0.9126	1.24512
2.51025	1.02979	-0.00293	1.24512
2.52025	0.72461	0.30225	1.24512
2.53025	1.33496	0.60742	1.24512
2.54025	0.72461	0.60742	0.93994
2.55026	1.02979	0.60742	1.24512
2.56026	1.33496	0.60742	1.24512
2.57026	1.02979	0.30225	1.24512
2.58026	1.02979	0.60742	1.24512
2.59026	1.33496	0.60742	1.55029
2.60026	1.02979	0.60742	1.24512
2.61026	1.33496	0.60742	1.55029
2.62026	1.02979	0.60742	0.93994
2.63026	1.02979	0.9126	1.24512
2.64026	1.02979	0.9126	1.24512
2.65027	1.33496	0.60742	1.24512
2.66027	1.33496	1.21777	1.24512
2.67027	1.64014	0.9126	1.24512
2.68027	1.02979	0.60742	1.55029
2.69027	1.33496	1.21777	1.24512
2.70027	1.33496	0.9126	1.24512
2.71027	0.72461	1.21777	1.24512
2.72027	1.33496	0.9126	1.24512
2.73027	1.64014	1.21777	1.55029
2.74027	1.33496	1.21777	1.24512
2.75028	1.33496	0.9126	1.55029
2.76028	1.33496	0.60742	1.24512
2.77028	1.02979	0.9126	1.24512
2.78028	1.02979	0.9126	1.55029
2.79028	0.72461	0.60742	1.24512
2.80028	1.02979	0.9126	0.93994
2.81028	1.33496	0.60742	1.24512
2.82028	0.72461	0.9126	1.24512
2.83028	1.33496	0.60742	0.93994
2.84028	1.02979	0.9126	0.93994
2.85029	1.02979	0.9126	1.55029
2.86029	1.02979	0.60742	1.24512
2.87029	1.33496	0.9126	0.93994
2.88029	1.02979	0.9126	1.24512
2.89029	1.02979	0.60742	1.55029
2.90029	1.02979	0.60742	0.93994
2.91029	1.02979	0.60742	0.93994
2.92029	1.02979	0.60742	0.93994
2.93029	1.02979	0.60742	1.24512
2.94029	1.33496	0.60742	1.24512
2.9503	1.33496	0.30225	0.93994
2.9603	1.02979	0.30225	1.24512
2.9703	1.33496	0.30225	1.24512
2.9803	1.33496	0.30225	0.63477
2.9903	1.02979	0.30225	0.93994
3.0003	1.33496	-0.00293	0.93994
3.0103	0.72461	0.30225	0.63477
3.0203	1.33496	0.60742	0.93994
3.0303	1.02979	0.60742	0.93994
3.0403	1.02979	0.60742	0.93994
3.05031	0.72461	0.30225	0.93994
3.06031	0.72461	0.30225	0.93994
3.07031	0.72461	0.30225	0.93994
3.08031	1.02979	0.60742	0.93994
3.09031	0.72461	0.30225	0.32959
3.10031	0.72461	0.30225	0.63477
3.11031	0.72461	0.9126	0.63477
3.12031	0.41943	0.9126	0.63477
3.13031	0.72461	0.9126	0.93994
3.14031	0.41943	0.60742	0.63477
3.15032	0.72461	0.60742	0.63477
3.16032	0.72461	0.60742	0.93994
3.17032	0.41943	0.60742	0.63477
3.18032	0.72461	0.30225	0.63477
3.19032	0.72461	0.30225	0.63477
3.20032	0.41943	0.30225	0.32959
3.21032	0.41943	0.9126	0.93994
3.22032	0.11426	-0.00293	0.63477
3.23032	0.11426	0.60742	0.93994
3.24032	0.72461	0.9126	0.93994
3.25033	0.41943	0.30225	1.24512
3.26033	0.41943	0.60742	1.24512
3.27033	0.41943	0.30225	1.24512
3.28033	0.41943	0.30225	1.55029
3.29033	0.72461	0.9126	1.55029
3.30033	0.41943	0.60742	1.55029
3.31033	0.41943	0.9126	1.55029
3.32033	0.41943	0.9126	1.85547
3.33033	0.72461	0.30225	1.55029
3.34033	0.72461	0.9126	1.55029
3.35034	0.41943	0.9126	1.55029
3.36034	0.41943	0.30225	1.55029
3.37034	0.41943	0.60742	1.85547
3.38034	0.72461	0.9126	1.85547
3.39034	0.41943	0.9126	1.55029
3.40034	0.72461	1.21777	1.55029
3.41034	0.72461	0.9126	1.55029
3.42034	0.72461	0.9126	1.85547
3.43034	0.72461	0.9126	1.85547
3.44034	0.72461	0.60742	1.55029
3.45035	0.72461	0.9126	1.85547
3.46035	0.72461	0.9126	1.85547
3.47035	0.41943	0.9126	1.24512
3.48035	0.72461	0.9126	1.55029
3.49035	0.41943	1.21777	1.85547
3.50035	0.41943	0.60742	1.55029
3.51035	0.72461	1.21777	1.85547
3.52035	0.72461	0.60742	1.85547
3.53035	0.72461	0.9126	1.55029
3.54035	0.72461	0.9126	1.85547
3.55036	0.72461	0.30225	1.55029
3.56036	0.41943	0.9126	1.55029
3.57036	0.72461	0.9126	1.24512
3.58036	0.72461	0.60742	1.24512
3.59036	0.72461	0.9126	1.24512
3.60036	0.72461	1.21777	1.24512
3.61036	0.72461	1.21777	1.24512
3.62036	1.02979	0.9126	1.24512
3.63036	1.02979	0.9126	1.24512
3.64036	1.02979	0.9126	1.24512
3.65037	0.72461	1.21777	1.55029
3.66037	1.02979	0.9126	1.55029
3.67037	0.72461	0.9126	1.55029
3.68037	1.02979	1.21777	1.55029
3.69037	1.02979	0.60742	1.24512
3.70037	0.72461	0.60742	1.24512
3.71037	1.02979	0.9126	1.55029
3.72037	1.02979	0.9126	1.24512
3.73037	1.02979	1.21777	1.24512
3.74037	0.72461	0.60742	1.24512
3.75038	0.72461	0.60742	0.93994
3.76038	1.02979	0.60742	0.93994
3.77038	0.72461	0.60742	0.63477
3.78038	0.72461	0.60742	0.93994
3.79038	0.72461	0.60742	0.63477
3.80038	0.41943	0.60742	0.93994
3.81038	1.02979	0.60742	0.63477
3.82038	0.72461	-0.00293	0.63477
3.83038	0.41943	0.60742	0.63477
3.84038	0.72461	0.30225	0.63477
3.85039	0.72461	0.30225	0.63477
3.86039	0.72461	0.30225	0.63477
3.87039	1.02979	0.30225	0.63477
3.88039	1.02979	-0.00293	0.63477
3.89039	1.02979	0.30225	0.63477
3.90039	1.02979	0.60742	0.93994
3.91039	0.72461	0.60742	0.63477
3.92039	1.02979	0.60742	0.93994
3.93039	1.02979	0.30225	0.93994
3.94039	0.72461	0.60742	0.93994
3.9504	0.72461	0.60742	0.63477
3.9604	0.72461	0.30225	0.63477
3.9704	0.72461	0.30225	0.63477
3.9804	0.72461	0.30225	0.93994
3.9904	0.72461	0.60742	0.93994
4.0004	0.72461	0.9126	0.63477
4.0104	1.02979	0.60742	0.93994
4.0204	0.72461	0.30225	1.24512
4.0304	1.33496	0.60742	0.93994
4.0404	1.02979	0.60742	0.93994
4.05041	0.41943	0.60742	1.55029
4.06041	1.33496	0.60742	0.93994
4.07041	1.02979	0.60742	0.93994
4.08041	1.02979	0.60742	1.24512
4.09041	1.33496	0.60742	1.24512
4.10041	1.02979	0.60742	0.93994
4.11041	1.02979	0.30225	1.24512
4.12041	1.02979	0.60742	1.24512
4.13041	0.72461	0.60742	1.24512
4.14041	1.33496	0.60742	1.24512
4.15042	1.33496	0.30225	0.63477
4.16042	1.02979	0.60742	0.93994
4.17042	1.33496	0.60742	0.63477
4.18042	1.02979	0.60742	1.24512
4.19042	1.64014	0.60742	1.24512
4.20042	1.33496	0.60742	1.24512
4.21042	1.02979	0.60742	0.93994
4.22042	1.33496	0.60742	0.93994
4.23042	1.33496	0.30225	0.93994
4.24042	1.02979	0.30225	0.93994
4.25043	1.33496	0.9126	1.24512
4.26043	1.33496	0.60742	0.93994
4.27043	1.02979	0.60742	0.63477
4.28043	1.33496	0.9126	0.63477
4.29043	1.33496	0.60742	1.24512
4.30043	1.33496	0.60742	0.93994
4.31043	1.33496	0.9126	1.55029
4.32043	1.33496	0.60742	0.63477
4.33043	1.33496	0.9126	0.93994
4.34043	1.02979	0.60742	0.93994
4.35044	1.02979	0.9126	0.93994
4.36044	1.33496	0.60742	1.24512
4.37044	1.02979	0.30225	0.63477
4.38044	0.72461	0.30225	0.63477
4.39044	1.02979	-0.00293	0.93994
4.40044	0.72461	0.60742	0.63477
4.41044	1.02979	0.30225	1.24512
4.42044	1.02979	0.60742	0.63477
4.43044	1.02979	0.60742	0.63477
4.44044	1.02979	0.30225	0.63477
4.45045	0.72461	0.30225	0.63477
4.46045	0.41943	0.30225	0.63477
4.47045	0.72461	0.9126	0.93994
4.48045	0.72461	0.60742	0.32959
4.49045	0.72461	0.60742	0.63477
4.50045	1.02979	0.60742	0.93994
4.51045	1.02979	0.60742	0.63477
4.52045	1.02979	0.30225	0.32959
4.53045	0.72461	0.30225	0.63477
4.54045	1.02979	-0.00293	0.32959
4.55046	1.33496	-0.00293	0.63477
4.56046	0.72461	0.60742	0.63477
4.57046	0.72461	0.30225	0.63477
4.58046	0.72461	0.60742	0.63477
4.59046	0.72461	0.30225	0.93994
4.60046	0.72461	0.60742	0.63477
4.61046	1.02979	1.21777	0.63477
4.62046	0.72461	0.60742	0.63477
4.63046	1.02979	0.60742	0.63477
4.64046	1.02979	0.60742	0.93994
4.65047	1.02979	0.9126	0.63477
4.66047	1.02979	0.9126	1.24512
4.67047	0.72461	0.9126	0.63477
4.68047	0.72461	0.9126	0.32959
4.69047	1.02979	0.9126	0.63477
4.70047	0.72461	1.21777	0.93994
4.71047	1.02979	0.9126	0.63477
4.72047	1.02979	0.9126	0.63477
4.73047	0.72461	0.9126	0.93994
4.74047	1.02979	0.9126	0.93994
4.75048	1.02979	0.9126	0.93994
4.76048	1.02979	0.9126	0.93994
4.77048	1.33496	1.21777	1.24512
4.78048	1.02979	0.60742	0.63477
4.79048	1.02979	1.21777	0.93994
4.80048	1.33496	0.9126	1.55029
4.81048	1.02979	0.9126	0.93994
4.82048	1.33496	0.9126	1.24512
4.83048	1.02979	1.21777	1.24512
4.84048	1.33496	0.9126	0.93994
4.85049	1.02979	0.9126	1.24512
4.86049	1.33496	1.21777	1.55029
4.87049	1.02979	0.9126	1.24512
4.88049	1.02979	0.60742	1.55029
4.89049	1.02979	0.60742	1.24512
4.90049	1.33496	0.9126	1.24512
4.91049	1.33496	0.9126	1.55029
4.92049	1.02979	0.30225	1.24512
4.93049	1.02979	0.60742	1.55029
4.94049	1.02979	0.60742	1.55029
4.9505	1.02979	0.9126	1.55029
4.9605	1.33496	0.30225	1.55029
4.9705	0.72461	0.30225	1.55029
4.9805	1.33496	-0.00293	0.93994
4.9905	1.33496	0.60742	1.24512
5.0005	1.64014	0.30225	1.24512
5.0105	1.33496	0.30225	1.24512
5.0205	1.64014	-0.00293	1.55029
5.0305	1.33496	0.60742	1.24512
5.0405	1.33496	0.60742	1.55029
5.05051	1.33496	0.60742	1.24512
5.06051	1.02979	0.30225	0.93994
5.07051	1.33496	0.60742	1.24512
5.08051	1.02979	-0.00293	1.24512
5.09051	1.64014	-0.00293	0.93994
5.10051	1.33496	-0.00293	1.24512
5.11051	1.64014	-0.00293	1.24512
5.12051	1.33496	0.30225	1.85547
5.13051	1.33496	-0.00293	1.55029
5.14051	1.33496	-0.00293	1.24512
5.15052	1.02979	-0.00293	1.24512
5.16052	1.02979	0.30225	1.55029
5.17052	1.33496	-0.00293	1.24512
5.18052	1.33496	-0.00293	1.85547
5.19052	1.02979	0.30225	1.55029
5.20052	1.02979	0.60742	1.55029
5.21052	1.02979	0.60742	1.85547
5.22052	1.02979	0.30225	1.85547
5.23052	1.02979	0.30225	1.24512
5.24052	0.72461	0.60742	1.55029
5.25053	1.02979	0.60742	1.24512
5.26053	1.33496	0.60742	1.85547
5.27053	1.33496	0.30225	1.55029
5.28053	1.33496	0.60742	1.55029
5.29053	1.33496	0.60742	1.55029
5.30053	1.33496	0.30225	1.55029
5.31053	1.64014	0.30225	1.55029
5.32053	1.33496	0.60742	1.55029
5.33053	1.02979	0.60742	1.55029
5.34053	1.02979	0.60742	1.55029
5.35054	1.33496	0.60742	1.55029
5.36054	0.72461	0.60742	1.55029
5.37054	1.02979	0.30225	1.55029
5.38054	1.33496	0.9126	1.24512
5.39054	1.02979	0.9126	1.55029
5.40054	1.33496	0.9126	1.85547
5.41054	1.33496	0.9126	1.55029
5.42054	1.33496	0.9126	1.85547
5.43054	1.02979	0.60742	1.55029
5.44054	1.02979	0.9126	1.55029
5.45055	0.72461	0.9126	1.55029
5.46055	1.33496	0.9126	1.55029
5.47055	0.72461	1.21777	1.55029
5.48055	1.33496	0.9126	1.85547
5.49055	1.02979	0.9126	1.85547
5.50055	0.41943	0.9126	1.55029
5.51055	0.72461	0.60742	1.85547
5.52055	0.72461	0.60742	1.55029
5.53055	0.72461	0.9126	1.55029
5.54055	0.41943	0.9126	1.85547
5.55056	0.41943	0.60742	1.24512
5.56056	1.02979	0.60742	1.85547
5.57056	0.72461	0.9126	1.24512
5.58056	0.72461	0.60742	1.55029
5.59056	0.72461	0.30225	1.55029
5.60056	0.11426	0.60742	1.55029
5.61056	0.41943	0.9126	0.93994
5.62056	0.72461	0.60742	0.93994
5.63056	0.72461	0.9126	0.93994
5.64056	0.41943	0.60742	1.55029
5.65057	0.41943	0.60742	1.24512
5.66057	0.72461	0.60742	0.93994
5.67057	0.41943	0.30225	0.32959
5.68057	0.11426	0.30225	0.93994
5.69057	0.41943	0.60742	0.63477
5.70057	0.72461	1.21777	0.63477
5.71057	0.41943	0.60742	0.63477
5.72057	0.41943	0.9126	1.24512
5.73057	0.72461	0.60742	0.63477
5.74057	0.72461	0.30225	0.63477
5.75058	0.72461	0.30225	0.63477
5.76058	0.41943	0.60742	0.32959
5.77058	0.72461	0.30225	0.32959
5.78058	0.72461	0.60742	0.32959
5.79058	0.41943	0.30225	0.63477
5.80058	0.72461	0.30225	0.32959
5.81058	0.72461	0.60742	0.63477
5.82058	0.72461	0.30225	0.63477
5.83058	1.02979	0.30225	0.32959
5.84058	0.72461	0.30225	0.63477
5.85059	0.72461	0.30225	0.63477
5.86059	0.72461	0.30225	0.63477
5.87059	1.02979	0.30225	0.63477
5.88059	0.72461	0.30225	0.63477
5.89059	0.72461	0.30225	0.93994
5.90059	1.33496	0.30225	0.63477
5.91059	1.33496	0.30225	0.63477
5.92059	1.02979	0.30225	0.63477
5.93059	1.33496	0.30225	0.63477
5.94059	1.02979	0.60742	0.63477
5.9506	1.02979	0.60742	0.63477
5.9606	1.02979	0.9126	0.32959
5.9706	1.02979	0.60742	0.93994
5.9806	1.02979	0.30225	0.63477
5.9906	1.02979	0.60742	0.63477
6.0006	1.02979	0.60742	0.93994
6.0106	1.02979	0.60742	0.93994
6.0206	1.02979	0.30225	0.93994
6.0306	1.02979	0.60742	1.24512
6.0406	1.02979	0.30225	0.63477
6.05061	1.02979	0.60742	0.63477
6.06061	1.33496	0.60742	0.93994
6.07061	1.33496	0.60742	1.24512
6.08061	1.02979	0.30225	0.32959
6.09061	1.33496	0.60742	0.93994
6.10061	1.33496	0.30225	0.63477
6.11061	1.64014	0.30225	0.63477
6.12061	1.33496	0.60742	0.63477
6.13061	1.33496	0.30225	1.24512
6.14061	1.64014	0.60742	0.63477
6.15062	1.02979	0.30225	0.63477
6.16062	1.33496	0.30225	0.93994
6.17062	1.33496	0.30225	1.24512
6.18062	1.33496	-0.00293	0.93994
6.19062	1.64014	0.30225	0.63477
6.20062	1.33496	0.60742	0.63477
6.21062	1.33496	0.30225	0.93994
6.22062	1.33496	0.30225	1.24512
6.23062	1.33496	0.30225	0.93994
6.24062	1.33496	0.30225	0.63477
6.25063	1.64014	0.30225	0.93994
6.26063	1.02979	-0.00293	0.63477
6.27063	1.64014	0.60742	0.93994
6.28063	1.33496	0.30225	0.63477
6.29063	0.72461	0.30225	0.63477
6.30063	1.33496	0.30225	0.63477
6.31063	1.33496	0.30225	0.93994
6.32063	1.33496	0.30225	0.63477
6.33063	1.33496	-0.00293	0.63477
6.34063	1.02979	0.60742	1.24512
6.35064	1.02979	0.30225	0.63477
6.36064	1.02979	0.60742	1.24512
6.37064	0.41943	0.60742	1.24512
6.38064	0.72461	0.60742	1.24512
6.39064	1.02979	0.60742	0.93994
6.40064	0.41943	0.30225	0.63477
6.41064	1.33496	0.60742	0.63477
6.42064	0.72461	0.60742	0.93994
6.43064	0.72461	0.30225	0.63477
6.44064	1.02979	0.60742	0.93994
6.45065	0.41943	0.60742	0.93994
6.46065	1.02979	0.30225	0.63477
6.47065	0.41943	0.9126	0.93994
6.48065	0.72461	0.60742	0.63477
6.49065	0.41943	0.60742	1.24512
6.50065	0.72461	0.30225	1.24512
6.51065	0.72461	0.60742	0.93994
6.52065	0.72461	0.60742	0.93994
6.53065	0.72461	0.30225	0.93994
6.54065	0.72461	0.30225	0.93994
6.55066	1.02979	0.30225	1.24512
6.56066	0.41943	0.30225	1.24512
6.57066	0.41943	0.30225	1.24512
6.58066	0.72461	0.60742	1.24512
6.59066	0.41943	0.30225	0.93994
6.60066	0.72461	0.60742	0.93994
6.61066	0.41943	0.60742	1.24512
6.62066	1.33496	0.30225	0.63477
6.63066	0.72461	0.30225	1.24512
6.64066	0.72461	0.30225	1.24512
6.65067	0.72461	0.30225	1.24512
6.66067	1.02979	0.30225	1.24512
6.67067	0.72461	0.30225	1.24512
6.68067	1.02979	0.60742	0.93994
6.69067	0.72461	0.60742	1.24512
6.70067	0.72461	0.30225	0.93994
6.71067	0.72461	0.9126	0.93994
6.72067	0.72461	0.60742	0.32959
6.73067	0.72461	0.60742	0.32959
6.74067	0.72461	0.60742	0.93994
6.75068	1.02979	0.60742	0.63477
6.76068	0.72461	0.60742	0.32959
6.77068	0.72461	0.60742	0.93994
6.78068	0.11426	0.60742	0.93994
6.79068	0.72461	0.60742	0.63477
6.80068	0.11426	0.9126	0.93994
6.81068	0.41943	0.60742	0.93994
6.82068	1.02979	0.9126	0.63477
6.83068	0.72461	0.9126	1.24512
6.84068	0.41943	0.60742	1.24512
6.85069	0.41943	0.9126	1.24512
6.86069	0.41943	0.30225	1.24512
6.87069	0.41943	0.60742	0.63477
6.88069	1.02979	0.30225	1.24512
6.89069	0.41943	0.30225	0.32959
6.90069	0.72461	0.60742	0.93994
6.91069	0.72461	0.9126	1.24512
6.92069	1.02979	0.30225	0.63477
6.93069	0.72461	0.30225	0.93994
6.94069	0.41943	0.60742	1.24512
6.9507	1.02979	0.30225	0.93994
6.9607	0.41943	0.30225	1.24512
6.9707	1.02979	0.30225	0.93994
6.9807	0.72461	0.30225	0.93994
6.9907	0.41943	0.30225	1.24512
7.0007	0.72461	0.60742	0.63477
7.0107	0.41943	0.30225	0.63477
7.0207	0.72461	0.60742	0.93994
7.0307	0.41943	-0.00293	0.63477
7.0407	1.02979	-0.00293	0.63477
7.05071	0.72461	-0.00293	0.32959
7.06071	1.02979	-0.61328	0.63477
7.07071	1.02979	-0.00293	0.32959
7.08071	1.02979	-0.61328	0.32959
7.09071	0.72461	-0.30811	0.63477
7.10071	0.41943	-0.00293	0.63477
7.11071	0.72461	-0.30811	0.32959
7.12071	0.72461	-0.30811	0.63477
7.13071	1.02979	-0.30811	0.63477
7.14071	1.02979	-0.61328	0.32959
7.15072	1.33496	-0.00293	0.32959
7.16072	1.02979	-0.30811	0.63477
7.17072	1.02979	-0.00293	0.63477
7.18072	1.64014	-0.00293	0.32959
7.19072	1.02979	-0.00293	0.32959
7.20072	1.02979	-0.30811	0.32959
7.21072	1.64014	-0.30811	0.63477
7.22072	1.33496	-0.30811	0.32959
7.23072	1.33496	-0.00293	0.63477
7.24072	1.64014	-0.00293	0.32959
7.25073	1.33496	-0.00293	0.02441
7.26073	1.64014	0.30225	0.63477
7.27073	1.02979	0.30225	0.02441
7.28073	1.02979	-0.00293	0.32959
7.29073	1.64014	0.30225	0.63477
7.30073	1.33496	0.30225	0.32959
7.31073	1.64014	0.30225	0.32959
7.32073	1.64014	0.30225	0.93994
7.33073	1.33496	-0.00293	0.32959
7.34073	1.64014	0.30225	0.32959
7.35074	1.64014	0.30225	0.32959
7.36074	1.64014	0.30225	0.32959
7.37074	1.64014	0.60742	0.63477
7.38074	1.64014	0.30225	0.63477
7.39074	1.33496	0.30225	0.32959
7.40074	1.94531	0.60742	0.63477
7.41074	1.64014	0.30225	0.63477
7.42074	1.64014	0.30225	0.32959
7.43074	1.94531	0.60742	0.63477
7.44074	1.33496	0.9126	0.63477
7.45075	1.64014	0.60742	0.63477
7.46075	1.64014	0.9126	0.63477
7.47075	1.64014	0.9126	0.32959
7.48075	1.33496	0.9126	0.63477
7.49075	1.64014	0.9126	0.32959
7.50075	1.64014	0.60742	0.32959
7.51075	1.64014	0.60742	0.63477
7.52075	1.33496	0.9126	0.32959
7.53075	1.64014	0.9126	0.63477
7.54075	1.33496	0.9126	0.63477
7.55076	1.33496	0.9126	0.32959
7.56076	1.33496	0.9126	0.63477
7.57076	1.64014	0.9126	0.32959
7.58076	1.33496	0.9126	0.32959
7.59076	1.02979	0.9126	0.32959
7.60076	1.33496	0.60742	0.32959
7.61076	1.02979	0.60742	0.32959
7.62076	1.64014	0.60742	0.32959
7.63076	1.02979	0.60742	0.32959
7.64076	1.64014	0.60742	0.63477
7.65077	1.64014	0.60742	0.63477
7.66077	1.64014	0.30225	0.93994
7.67077	1.33496	0.60742	0.63477
7.68077	1.33496	0.60742	0.93994
7.69077	1.33496	0.30225	0.93994
7.70077	1.33496	0.60742	0.93994
7.71077	1.02979	0.60742	0.63477
7.72077	1.02979	0.60742	0.93994
7.73077	1.02979	0.60742	0.63477
7.74077	1.02979	0.30225	0.63477
7.75078	1.64014	0.60742	0.32959
7.76078	1.33496	0.30225	0.93994
7.77078	1.02979	0.30225	0.63477
7.78078	1.33496	0.30225	0.63477
7.79078	1.02979	-0.00293	0.63477
7.80078	1.33496	0.30225	0.63477
7.81078	1.33496	0.30225	0.93994
7.82078	1.33496	-0.00293	0.63477
7.83078	1.64014	0.30225	0.93994
7.84078	1.64014	0.30225	0.63477
7.85079	1.33496	-0.00293	0.93994
7.86079	1.33496	-0.00293	0.93994
7.87079	1.33496	-0.00293	0.63477
7.88079	1.33496	-0.30811	0.63477
7.89079	1.33496	-0.00293	0.93994
7.90079	1.64014	-0.00293	0.63477
7.91079	1.64014	-0.00293	0.93994
7.92079	1.33496	0.30225	0.93994
7.93079	1.33496	-0.30811	0.63477
7.94079	1.33496	-0.00293	0.93994
7.9508	1.64014	-0.00293	0.93994
7.9608	1.33496	-0.00293	0.63477
7.9708	1.64014	-0.00293	0.93994
7.9808	1.33496	-0.00293	1.24512
7.9908	1.02979	-0.00293	0.93994
8.0008	1.33496	-0.00293	0.63477
8.0108	1.02979	-0.00293	0.63477
8.0208	1.33496	-0.30811	0.32959
8.0308	1.02979	-0.00293	0.63477
8.0408	1.02979	-0.30811	0.32959
8.05081	1.02979	-0.00293	0.32959
8.06081	1.33496	0.30225	0.63477
8.07081	1.02979	-0.30811	0.93994
8.08081	1.02979	-0.30811	0.63477
8.09081	1.33496	-0.30811	0.93994
8.10081	1.33496	-0.00293	0.32959
8.11081	1.33496	-0.00293	0.63477
8.12081	1.02979	-0.30811	0.63477
8.13081	1.64014	-0.61328	0.32959
8.14081	1.02979	-0.00293	0.63477
8.15082	1.33496	-0.30811	0.63477
8.16082	1.02979	-0.00293	0.32959
8.17082	1.02979	-0.00293	0.32959
8.18082	0.72461	-0.30811	0.02441
8.19082	1.02979	-0.00293	0.32959
8.20082	1.02979	-0.00293	0.02441
8.21082	1.02979	-0.00293	0.02441
8.22082	1.33496	0.30225	-0.28076
8.23082	1.02979	-0.00293	0.02441
8.24082	1.02979	-0.00293	0.32959
8.25083	1.02979	0.30225	0.02441
8.26083	0.41943	0.30225	0.32959
8.27083	1.02979	0.30225	0.02441
8.28083	1.02979	0.30225	-0.28076
8.29083	0.72461	-0.00293	0.02441
8.30083	0.72461	0.30225	0.02441
8.31083	0.41943	0.30225	-0.28076
8.32083	0.72461	0.30225	0.32959
8.33083	1.02979	0.60742	0.32959
8.34083	1.02979	-0.00293	0.32959
8.35084	0.41943	-0.00293	0.32959
8.36084	0.72461	-0.00293	0.32959
8.37084	0.41943	-0.00293	0.32959
8.38084	0.11426	-0.00293	0.63477
8.39084	0.72461	-0.00293	0.63477
8.40084	0.41943	0.60742	0.32959
8.41084	0.72461	0.30225	0.63477
8.42084	0.72461	0.30225	0.63477
8.43084	0.41943	0.30225	0.63477
8.44084	0.72461	0.60742	0.63477
8.45085	0.41943	0.30225	0.63477
8.46085	0.72461	0.30225	0.63477
8.47085	0.41943	0.30225	0.93994
8.48085	0.41943	-0.00293	0.63477
8.49085	1.33496	-0.00293	0.63477
8.50085	1.02979	0.30225	0.93994
8.51085	1.02979	0.30225	0.93994
8.52085	1.64014	-0.00293	0.93994
8.53085	1.33496	0.30225	0.93994
8.54085	1.33496	0.30225	0.93994
8.55086	1.64014	0.30225	0.63477
8.56086	1.64014	0.30225	0.93994
8.57086	1.64014	0.30225	0.63477
8.58086	1.02979	-0.00293	0.93994
8.59086	1.33496	-0.00293	0.63477
8.60086	1.02979	0.30225	0.63477
8.61086	1.33496	-0.00293	0.93994
8.62086	1.33496	-0.00293	0.63477
8.63086	1.33496	-0.00293	0.63477
8.64086	1.02979	-0.00293	0.63477
8.65087	1.33496	-0.30811	0.93994
8.66087	1.33496	0.30225	0.93994
8.67087	1.33496	-0.30811	0.63477
8.68087	1.33496	-0.00293	0.63477
8.69087	1.33496	0.30225	0.93994
8.70087	1.33496	-0.30811	0.63477
8.71087	1.33496	-0.00293	0.93994
8.72087	1.33496	-0.00293	0.63477
8.73087	1.33496	-0.00293	0.63477
8.74087	1.33496	-0.00293	0.63477
8.75088	1.33496	0.30225	0.32959
8.76088	1.33496	-0.00293	0.63477
8.77088	1.33496	-0.00293	0.63477
8.78088	1.33496	-0.00293	0.63477
8.79088	1.94531	-0.30811	0.63477
8.80088	1.94531	-0.00293	0.63477
8.81088	1.64014	-0.30811	0.63477
8.82088	1.64014	-0.00293	0.63477
8.83088	1.64014	0.30225	0.32959
8.84088	1.33496	0.30225	0.02441
8.85089	1.64014	0.30225	0.63477
8.86089	1.64014	-0.00293	0.63477
8.87089	1.64014	-0.00293	0.32959
8.88089	1.64014	0.30225	0.63477
8.89089	1.33496	-0.00293	0.63477
8.90089	1.64014	-0.00293	0.63477
8.91089	1.64014	-0.00293	0.02441
8.92089	1.33496	-0.00293	0.32959
8.93089	1.33496	0.30225	0.32959
8.94089	1.33496	-0.00293	-0.28076
8.9509	1.33496	-0.00293	0.32959
8.9609	1.33496	0.30225	0.02441
8.9709	1.33496	0.30225	0.32959
8.9809	1.64014	-0.00293	0.32959
8.9909	1.64014	0.30225	0.32959
9.0009	1.33496	-0.00293	0.63477
9.0109	1.64014	0.30225	0.02441
9.0209	1.64014	0.30225	0.32959
9.0309	1.64014	0.30225	0.02441
9.0409	1.33496	0.30225	0.02441
9.05091	1.64014	0.30225	0.02441
9.06091	1.64014	0.30225	0.02441
9.07091	1.33496	0.60742	0.02441
9.08091	1.33496	0.30225	-0.58594
9.09091	1.33496	0.30225	-0.28076
9.10091	1.33496	0.60742	0.02441
9.11091	1.33496	-0.00293	0.02441
9.12091	1.94531	-0.00293	0.02441
9.13091	1.33496	0.30225	0.32959
9.14091	1.33496	-0.00293	-0.28076
9.15092	1.33496	0.30225	-0.28076
9.16092	1.33496	-0.00293	0.02441
9.17092	1.33496	0.30225	0.02441
9.18092	1.33496	0.30225	-0.58594
9.19092	1.33496	0.30225	-0.58594
9.20092	1.33496	0.30225	-0.28076
9.21092	1.64014	0.60742	-0.58594
9.22092	1.02979	0.30225	-0.58594
9.23092	1.33496	0.60742	-0.58594
9.24092	1.33496	0.60742	-0.28076
9.25093	1.33496	0.30225	-0.58594
9.26093	1.33496	0.60742	-0.89111
9.27093	1.02979	0.60742	-0.89111
9.28093	1.02979	0.60742	-0.58594
9.29093	1.33496	0.9126	0.02441
9.30093	1.33496	0.30225	-0.28076
9.31093	1.33496	0.9126	0.02441
9.32093	1.33496	0.9126	-0.58594
9.33093	1.33496	0.9126	-0.58594
9.34093	1.64014	0.9126	-0.58594
9.35094	1.33496	0.60742	-0.58594
9.36094	1.33496	0.9126	-0.28076
9.37094	1.64014	0.9126	-0.58594
9.38094	1.02979	0.60742	-0.28076
9.39094	1.33496	0.60742	-0.28076
9.40094	1.33496	0.9126	-0.28076
9.41094	1.02979	0.9126	-0.28076
9.42094	1.33496	0.9126	-0.28076
9.43094	1.02979	0.60742	-0.28076
9.44094	1.33496	0.60742	-0.58594
9.45095	1.33496	0.9126	-0.58594
9.46095	1.02979	0.60742	-0.58594
9.47095	1.02979	0.9126	-0.28076
9.48095	1.02979	0.9126	-0.28076
9.49095	0.72461	0.60742	-0.28076
9.50095	0.72461	0.60742	0.02441
9.51095	1.33496	0.60742	0.02441
9.52095	0.72461	0.60742	-0.58594
9.53095	1.02979	0.60742	-0.28076
9.54095	1.02979	0.30225	0.32959
9.55096	1.33496	0.30225	-0.28076
9.56096	1.02979	0.60742	0.02441
9.57096	1.02979	-0.00293	0.02441
9.58096	1.02979	-0.00293	-0.28076
9.59096	1.33496	0.30225	0.02441
9.60096	1.02979	-0.00293	0.02441
9.61096	1.33496	-0.00293	0.02441
9.62096	1.33496	0.60742	-0.28076
9.63096	1.33496	-0.00293	-0.28076
9.64096	1.33496	-0.00293	0.32959
9.65097	1.33496	-0.00293	0.02441
9.66097	1.33496	-0.00293	0.02441
9.67097	1.64014	0.30225	0.32959
9.68097	1.02979	0.30225	0.63477
9.69097	1.02979	0.30225	0.32959
9.70097	1.33496	-0.00293	0.02441
9.71097	1.33496	0.30225	0.02441
9.72097	1.33496	0.30225	0.32959
9.73097	1.33496	0.30225	-0.28076
9.74097	0.72461	0.30225	0.32959
9.75098	1.02979	0.30225	0.32959
9.76098	1.02979	0.30225	0.32959
9.77098	1.02979	0.30225	0.32959
9.78098	1.02979	0.30225	0.63477
9.79098	0.72461	0.30225	0.32959
9.80098	1.02979	0.30225	0.32959
9.81098	1.02979	-0.00293	0.32959
9.82098	1.02979	0.30225	0.32959
9.83098	1.33496	0.30225	0.32959
9.84098	1.02979	0.60742	0.63477
9.85099	1.33496	0.30225	0.63477
9.86099	1.02979	0.30225	0.02441
9.87099	1.02979	0.60742	0.63477
9.88099	1.02979	0.30225	0.32959
9.89099	1.33496	0.30225	0.32959
9.90099	1.33496	0.30225	0.32959
9.91099	1.02979	0.30225	0.32959
9.92099	1.33496	0.60742	0.63477
9.93099	1.02979	0.30225	0.63477
9.94099	1.33496	0.60742	0.63477
9.951	1.64014	0.30225	0.63477
9.961	1.33496	0.30225	0.63477
9.971	1.64014	-0.00293	0.63477
9.981	1.64014	0.30225	0.32959
9.991	1.64014	0.30225	0.63477
10.001	1.94531	0.60742	0.63477
10.011	1.94531	0.30225	0.63477
10.021	1.94531	0.60742	0.32959
10.031	1.64014	0.30225	0.63477
10.041	1.94531	0.30225	0.32959
10.051	1.94531	0.9126	0.32959
10.061	1.64014	0.30225	0.63477
10.071	1.94531	0.30225	0.32959
10.081	1.94531	0.60742	0.63477
10.091	1.64014	0.30225	0.32959
10.101	1.64014	0.9126	0.02441
10.111	2.25049	0.30225	0.32959
10.121	1.94531	-0.00293	0.63477
10.131	1.94531	0.30225	0.32959
10.141	2.25049	0.30225	0.32959
10.151	2.25049	-0.00293	0.32959
10.161	2.25049	0.60742	0.32959
10.171	2.25049	-0.30811	0.32959
10.181	2.25049	-0.00293	0.32959
10.191	2.55566	-0.00293	0.63477
10.201	2.25049	-0.00293	0.32959
10.211	2.55566	0.30225	0.02441
10.221	2.25049	-0.00293	0.32959
10.231	2.25049	-0.00293	0.32959
10.241	1.94531	-0.00293	0.32959
10.251	2.25049	-0.00293	0.32959
10.261	1.94531	-0.00293	0.02441
10.271	2.55566	0.30225	0.32959
10.281	2.25049	-0.00293	0.32959
10.291	2.25049	0.30225	0.63477
10.301	2.25049	-0.00293	0.32959
10.311	1.94531	-0.00293	0.32959
10.321	2.25049	-0.00293	0.32959
10.331	2.25049	-0.00293	0.02441
10.341	2.25049	-0.00293	0.32959
10.351	2.25049	-0.00293	0.02441
10.361	1.94531	-0.00293	0.32959
10.371	1.94531	-0.30811	0.02441
10.381	2.25049	-0.00293	0.32959
10.391	1.94531	-0.00293	0.02441
10.401	1.64014	-0.00293	0.02441
10.411	2.55566	0.60742	0.02441
10.421	2.25049	-0.30811	0.02441
10.431	1.94531	-0.00293	0.02441
10.441	1.94531	-0.00293	0.02441
10.4511	1.94531	-0.30811	0.02441
10.4611	1.94531	-0.00293	0.02441
10.471	1.94531	-0.00293	0.02441
10.481	2.25049	-0.30811	0.02441
10.491	1.64014	-0.00293	0.02441
10.501	1.64014	-0.00293	0.02441
10.511	1.64014	-0.00293	0.32959
10.5211	1.64014	-0.00293	0.32959
10.5311	1.64014	-0.30811	0.02441
10.5411	1.64014	-0.00293	0.63477
10.5511	1.33496	-0.00293	0.02441
10.5611	1.64014	-0.30811	0.32959
10.5711	1.64014	-0.00293	0.02441
10.5811	1.33496	-0.61328	0.32959
10.5911	1.33496	-0.30811	0.32959
10.6011	1.94531	-0.30811	0.32959
10.6111	1.94531	-0.30811	0.32959
10.6211	1.64014	-0.61328	0.32959
10.6311	2.25049	-0.30811	0.32959
10.6411	1.64014	-0.61328	0.32959
10.6511	1.64014	-0.00293	0.02441
10.6611	1.64014	-0.30811	0.32959
10.6711	1.33496	-0.30811	0.02441
10.6811	1.64014	-0.30811	0.02441
10.6911	1.33496	-0.30811	-0.28076
10.7011	1.33496	-0.30811	0.02441
10.7111	1.33496	-0.00293	0.32959
10.7211	1.64014	-0.00293	0.02441
10.7311	1.33496	-0.30811	-0.28076
10.7411	1.33496	-0.30811	0.32959
10.7511	1.02979	-0.30811	-0.28076
10.7611	1.02979	-0.00293	0.02441
10.7711	1.02979	-0.00293	0.02441
10.7811	1.33496	-0.00293	-0.58594
10.7911	0.72461	-0.00293	-0.28076
10.8011	0.72461	-0.30811	-0.58594
10.8111	0.72461	-0.30811	-0.89111
10.8211	0.72461	-0.00293	-0.58594
10.8311	0.11426	-0.00293	-0.58594
10.8411	0.11426	-0.30811	-0.28076
10.8511	0.72461	-0.00293	-0.58594
10.8611	0.41943	-0.30811	-0.89111
10.8711	0.41943	-0.00293	-0.89111
10.8811	0.72461	-0.30811	-0.28076
10.8911	0.72461	-0.00293	-0.58594
10.9011	0.72461	-0.30811	-0.58594
10.9111	0.41943	-0.00293	-0.58594
10.9211	0.41943	-0.30811	-0.58594
10.9311	1.02979	0.30225	-0.28076
10.9411	0.72461	-0.00293	-0.58594
10.9511	0.72461	0.30225	-0.28076
10.9611	0.72461	-0.00293	-0.28076
10.9711	0.41943	-0.00293	-0.58594
10.9811	1.02979	-0.00293	-0.58594
10.9911	1.02979	-0.00293	-0.58594
11.0011	1.33496	0.30225	-0.58594
11.0111	1.33496	-0.00293	-0.28076
11.0211	1.02979	-0.00293	-0.58594
11.0311	1.02979	0.30225	-0.28076
11.0411	1.64014	0.30225	-0.28076
11.0511	1.02979	-0.30811	-0.58594
11.0611	1.02979	0.30225	-0.58594
11.0711	1.33496	-0.30811	-0.28076
11.0811	1.02979	-0.30811	-0.28076
11.0911	1.02979	-0.00293	-0.28076
11.1011	1.33496	-0.30811	-0.58594
11.1111	1.02979	0.30225	-0.28076
11.1211	1.33496	0.30225	-0.28076
11.1311	1.02979	-0.30811	-0.58594
11.1411	1.02979	0.30225	-0.28076
11.1511	1.02979	-0.00293	-0.28076
11.1611	1.64014	-0.30811	-0.28076
11.1711	1.64014	-0.30811	-0.28076
11.1811	1.64014	-0.00293	0.02441
11.1911	1.33496	-0.00293	-0.28076
11.2011	1.64014	-0.00293	0.02441
11.2111	1.64014	-0.00293	-0.28076
11.2211	1.64014	-0.30811	-0.28076
11.2311	1.64014	-0.30811	0.02441
11.2411	1.33496	-0.30811	-0.28076
11.2511	1.64014	-0.30811	-0.28076
11.2611	1.33496	-0.00293	0.32959
11.2711	1.33496	-0.30811	0.02441
11.2811	1.64014	-0.00293	0.02441
11.2911	1.33496	-0.00293	0.02441
11.3011	1.64014	-0.00293	0.02441
11.3111	1.64014	-0.00293	0.32959
11.3211	1.33496	-0.61328	0.02441
11.3311	1.33496	-0.00293	0.02441
11.3411	1.64014	-0.30811	0.63477
11.3511	1.02979	-0.30811	0.32959
11.3611	1.64014	-0.00293	0.32959
11.3711	1.33496	-0.00293	0.32959
11.3811	1.64014	-0.30811	0.63477
11.3911	1.64014	-0.00293	0.63477
11.4011	1.33496	-0.30811	0.93994
11.4111	1.64014	-0.30811	0.63477
11.4211	1.33496	-0.30811	1.24512
11.4311	1.64014	-0.00293	0.63477
11.4411	1.64014	-0.00293	0.93994
11.4512	1.94531	-0.30811	0.63477
11.4611	1.64014	-0.00293	0.93994
11.4711	1.64014	-0.30811	0.93994
11.4811	1.64014	-0.30811	0.63477
11.4911	1.02979	-0.30811	0.63477
11.5012	1.33496	0.30225	0.63477
11.5112	1.33496	-0.00293	0.93994
11.5212	1.33496	-0.30811	0.63477
11.5312	1.33496	-0.00293	0.93994
11.5412	1.02979	-0.30811	0.93994
11.5512	1.33496	-0.00293	1.55029
11.5612	1.64014	-0.00293	1.24512
11.5712	1.33496	-0.30811	0.93994
11.5812	1.33496	-0.00293	1.24512
11.5912	1.64014	-0.00293	0.93994
11.6012	1.02979	-0.00293	0.93994
11.6112	0.72461	-0.00293	1.24512
11.6212	1.02979	-0.30811	1.24512
11.6312	0.72461	-0.30811	1.24512
11.6412	1.02979	0.30225	1.24512
11.6512	0.72461	-0.30811	0.63477
11.6612	1.02979	-0.00293	0.93994
11.6712	0.72461	-0.30811	0.93994
11.6812	0.41943	-0.30811	0.93994
11.6912	0.72461	-0.30811	1.24512
11.7012	1.02979	-0.00293	1.24512
11.7112	0.41943	-0.61328	1.24512
11.7212	0.41943	-0.00293	1.24512
11.7312	0.72461	-0.30811	0.93994
11.7412	0.41943	-0.30811	0.93994
11.7512	0.72461	-0.00293	0.63477
11.7612	0.72461	-0.61328	0.93994
11.7712	0.41943	-0.00293	0.93994
11.7812	0.72461	0.30225	0.93994
11.7912	1.02979	-0.61328	0.93994
11.8012	0.72461	-0.30811	0.63477
11.8112	0.41943	0.30225	0.93994
11.8212	0.41943	-0.30811	0.63477
11.8312	0.72461	-0.00293	0.63477
11.8412	0.11426	-0.00293	0.32959
11.8512	0.72461	0.30225	0.63477
11.8612	0.72461	0.30225	0.63477
11.8712	0.72461	-0.30811	0.63477
11.8812	0.72461	-0.00293	0.63477
11.8912	0.41943	0.30225	0.63477
11.9012	0.72461	-0.00293	0.32959
11.9112	1.02979	0.30225	0.32959
11.9212	0.72461	0.30225	0.63477
11.9312	0.72461	0.30225	0.32959
11.9412	0.72461	0.30225	0.63477
11.9512	1.02979	0.30225	0.32959
11.9612	1.02979	0.30225	0.32959
11.9712	0.72461	0.30225	0.02441
11.9812	0.41943	-0.00293	0.32959
11.9912	0.72461	-0.00293	0.32959
12.0012	1.02979	-0.00293	0.32959
12.0112	1.33496	-0.30811	0.02441
12.0212	1.33496	-0.30811	0.32959
12.0312	1.33496	0.30225	0.32959
12.0412	0.72461	-0.00293	0.32959
12.0512	1.02979	-0.00293	0.32959
12.0612	1.02979	-0.00293	0.63477
12.0712	0.72461	-0.30811	0.63477
12.0812	1.33496	-0.30811	0.63477
12.0912	1.02979	-0.30811	0.32959
12.1012	1.02979	-0.00293	0.32959
12.1112	1.02979	-0.00293	0.32959
12.1212	1.02979	-0.30811	0.32959
12.1312	1.02979	0.30225	0.32959
12.1412	1.02979	-0.30811	0.63477
12.1512	1.02979	-0.61328	0.32959
12.1612	1.02979	-0.00293	0.32959
12.1712	1.02979	-0.61328	0.02441
12.1812	1.02979	-0.61328	0.32959
12.1912	1.02979	-0.61328	0.32959
12.2012	1.02979	-0.61328	0.63477
12.2112	1.02979	-0.61328	0.02441
12.2212	1.33496	-0.30811	0.63477
12.2312	1.02979	-0.61328	0.63477
12.2412	1.02979	-0.61328	0.32959
12.2512	1.02979	-0.61328	0.63477
12.2612	0.41943	-0.91846	0.02441
12.2712	1.02979	-0.30811	0.32959
12.2812	0.72461	-0.91846	0.63477
12.2912	1.33496	-0.91846	0.02441
12.3012	1.02979	-0.61328	0.63477
12.3112	1.02979	-0.91846	0.32959
12.3212	1.64014	-0.91846	0.02441
12.3312	1.33496	-0.91846	0.63477
12.3412	1.02979	-0.61328	0.32959
12.3512	1.33496	-0.30811	0.63477
12.3612	1.33496	-0.61328	0.63477
12.3712	0.72461	-0.30811	0.02441
12.3812	1.33496	-0.00293	0.63477
12.3912	1.33496	-0.30811	0.63477
12.4012	1.64014	-0.30811	0.02441
12.4112	1.33496	-0.30811	0.93994
12.4212	1.02979	-0.30811	0.32959
12.4312	1.33496	-0.30811	0.32959
12.4412	1.33496	-0.30811	0.02441
12.4512	1.33496	-0.00293	0.32959
12.4612	1.64014	-0.00293	0.32959
12.4712	1.64014	-0.30811	0.32959
12.4812	1.33496	-0.61328	0.32959
12.4913	1.64014	-0.00293	0.32959
12.5013	1.33496	-0.61328	0.02441
12.5113	1.33496	-0.30811	0.32959
12.5213	1.64014	-0.61328	0.63477
12.5312	1.64014	-0.61328	0.32959
12.5412	1.64014	-0.30811	0.63477
12.5513	1.64014	-0.00293	0.32959
12.5613	1.64014	-0.30811	0.32959
12.5713	1.64014	-0.30811	0.93994
12.5813	1.33496	-0.30811	0.63477
12.5913	1.33496	-0.00293	0.32959
12.6013	1.33496	0.30225	0.63477
12.6113	1.02979	-0.30811	0.02441
12.6213	1.33496	-0.00293	0.32959
12.6313	1.64014	-0.30811	0.63477
12.6413	1.64014	-0.00293	0.32959
12.6513	1.64014	-0.00293	0.32959
12.6613	1.64014	0.30225	0.32959
12.6713	1.33496	-0.30811	0.02441
12.6813	1.64014	-0.00293	0.32959
12.6913	1.64014	0.30225	0.63477
12.7013	1.64014	-0.00293	0.93994
12.7113	1.33496	0.60742	0.63477
12.7213	1.64014	-0.00293	0.32959
12.7313	1.33496	0.30225	0.32959
12.7413	1.33496	0.30225	0.32959
12.7513	1.64014	-0.00293	0.63477
12.7613	1.64014	-0.00293	0.32959
12.7713	1.64014	-0.00293	0.63477
12.7813	1.33496	-0.00293	0.32959
12.7913	1.33496	-0.00293	0.32959
12.8013	1.02979	-0.00293	0.02441
12.8113	1.02979	-0.00293	0.32959
12.8213	1.33496	-0.00293	0.63477
12.8313	1.02979	-0.00293	0.32959
12.8413	1.02979	0.30225	0.32959
12.8513	1.02979	-0.00293	0.63477
12.8613	0.72461	-0.00293	0.32959
12.8713	1.02979	-0.30811	0.32959
12.8813	0.72461	-0.61328	0.32959
12.8913	1.02979	-0.30811	0.32959
12.9013	1.33496	-0.30811	0.63477
12.9113	0.72461	-0.30811	0.32959
12.9213	1.02979	-0.30811	0.63477
12.9313	1.02979	-0.30811	0.63477
12.9413	0.41943	-0.61328	0.63477
12.9513	0.72461	-0.30811	0.32959
12.9613	0.72461	-0.61328	0.02441
12.9713	1.02979	-0.61328	0.32959
12.9813	1.02979	-0.00293	0.02441
12.9913	1.02979	-0.61328	0.63477
13.0013	1.33496	-0.30811	0.32959
13.0113	1.02979	-0.30811	0.32959
13.0213	1.02979	-0.30811	0.02441
13.0313	1.02979	-0.30811	0.32959
13.0413	1.02979	-0.30811	0.02441
13.0513	0.72461	-0.00293	0.02441
13.0613	1.02979	-0.61328	0.63477
13.0713	0.72461	-0.00293	0.32959
13.0813	1.02979	-0.30811	0.02441
13.0913	0.72461	-0.00293	0.02441
13.1013	0.72461	-0.00293	0.02441
13.1113	0.72461	-0.00293	0.02441
13.1213	0.72461	0.30225	0.02441
13.1313	0.72461	-0.00293	0.02441
13.1413	1.02979	-0.00293	0.32959
13.1513	0.72461	0.30225	0.02441
13.1613	0.41943	0.30225	-0.28076
13.1713	0.41943	0.30225	0.02441
13.1813	0.72461	-0.00293	0.02441
13.1913	0.72461	-0.00293	0.02441
13.2013	0.72461	-0.00293	0.02441
13.2113	0.72461	-0.00293	0.02441
13.2213	0.72461	-0.00293	0.02441
13.2313	0.72461	-0.00293	0.02441
13.2413	0.41943	-0.00293	-0.89111
13.2513	0.72461	0.30225	-0.89111
13.2613	0.41943	0.30225	-0.58594
13.2713	0.41943	-0.30811	-0.89111
13.2813	0.72461	0.30225	-0.58594
13.2913	0.41943	-0.00293	-0.58594
13.3013	0.41943	0.30225	-0.58594
13.3113	0.41943	0.30225	-0.58594
13.3213	0.41943	-0.00293	-0.89111
13.3313	0.41943	-0.00293	-0.89111
13.3413	0.41943	-0.00293	-0.89111
13.3513	0.41943	0.30225	-1.19629
13.3613	0.41943	-0.00293	-0.89111
13.3713	0.72461	-0.00293	-0.89111
13.3813	0.41943	-0.00293	-1.19629
13.3913	0.41943	0.30225	-0.89111
13.4013	0.11426	-0.00293	-0.89111
13.4113	0.11426	-0.00293	-1.19629
13.4213	0.11426	-0.00293	-1.19629
13.4313	0.11426	-0.00293	-1.19629
13.4413	-0.19092	-0.30811	-0.89111
13.4513	0.41943	-0.30811	-0.89111
13.4613	0.41943	-0.61328	-1.19629
13.4713	0.41943	-0.00293	-0.89111
13.4814	0.11426	-0.00293	-0.89111
13.4914	0.41943	-0.00293	-1.19629
13.5014	0.11426	-0.30811	-1.19629
13.5114	0.41943	-0.61328	-1.19629
13.5213	0.41943	-0.30811	-1.19629
13.5313	0.41943	-0.30811	-0.89111
13.5413	0.11426	-0.61328	-1.19629
13.5514	0.11426	-0.30811	-0.89111
13.5614	0.41943	-0.30811	-0.89111
13.5714	-0.19092	-0.61328	-0.89111
13.5814	0.11426	-0.30811	-0.89111
13.5914	0.11426	-0.61328	-0.89111
13.6014	0.11426	-0.30811	-0.89111
13.6114	0.11426	-0.30811	-0.58594
13.6214	0.41943	-0.61328	-0.58594
13.6314	0.41943	-0.61328	-0.58594
13.6414	0.41943	-0.30811	-0.28076
13.6514	0.41943	-0.61328	-0.89111
13.6614	0.41943	-0.61328	-0.28076
13.6714	0.11426	-0.61328	-0.28076
13.6814	0.41943	-0.61328	-0.58594
13.6914	0.41943	-0.61328	-0.58594
13.7014	0.72461	-0.61328	-0.58594
13.7114	0.41943	-0.91846	-0.58594
13.7214	0.41943	-0.61328	-0.28076
13.7314	0.11426	-0.61328	-0.28076
13.7414	0.41943	-0.61328	0.02441
13.7514	0.41943	-0.61328	-0.28076
13.7614	0.11426	-0.91846	0.02441
13.7714	0.11426	-0.61328	0.02441
13.7814	0.41943	-0.91846	0.02441
13.7914	0.41943	-0.61328	-0.58594
13.8014	0.41943	-0.61328	0.02441
13.8114	0.11426	-0.61328	0.02441
13.8214	0.11426	-0.91846	-0.28076
13.8314	0.41943	-0.30811	0.02441
13.8414	0.11426	-0.61328	-0.28076
13.8514	0.41943	-0.30811	-0.28076
13.8614	0.41943	-0.61328	0.02441
13.8714	0.11426	-0.91846	0.02441
13.8814	0.41943	-0.61328	-0.58594
13.8914	0.11426	-0.30811	-0.28076
13.9014	0.11426	-0.30811	-0.58594
13.9114	0.41943	-0.00293	-0.28076
13.9214	0.11426	-0.61328	-0.58594
13.9314	0.41943	-0.61328	-0.58594
13.9414	0.41943	-0.00293	-0.28076
13.9514	0.11426	-0.61328	-0.28076
13.9614	0.11426	-0.30811	-0.58594
13.9714	0.41943	-0.00293	-0.28076
13.9814	0.11426	0.30225	-0.58594
13.9914	0.72461	-0.00293	-0.58594
14.0014	0.11426	0.30225	-0.58594
14.0114	0.41943	-0.00293	-0.58594
14.0214	0.72461	-0.00293	-0.28076
14.0314	-0.19092	-0.00293	-0.58594
14.0414	0.41943	-0.00293	-1.19629
14.0514	0.11426	0.60742	-0.58594
14.0614	0.41943	0.30225	-0.89111
14.0714	0.41943	0.30225	-0.58594
14.0814	0.41943	0.30225	-0.89111
14.0914	0.41943	0.30225	-1.19629
14.1014	0.41943	0.60742	-0.58594
14.1114	0.41943	0.30225	-0.89111
14.1214	0.41943	0.30225	-0.89111
14.1314	0.41943	0.30225	-0.89111
14.1414	0.11426	0.60742	-0.58594
14.1514	0.11426	0.30225	-0.89111
14.1614	0.41943	0.30225	-0.89111
14.1714	0.11426	0.60742	-1.19629
14.1814	0.11426	0.30225	-0.89111
14.1914	0.41943	0.30225	-0.89111
14.2014	0.11426	-0.00293	-0.89111
14.2114	0.41943	0.9126	-0.89111
14.2214	0.11426	0.60742	-1.19629
14.2314	-0.19092	0.60742	-0.89111
14.2414	0.11426	0.60742	-0.89111
14.2514	0.11426	0.9126	-1.19629
14.2614	0.11426	0.60742	-1.19629
14.2714	0.11426	0.60742	-0.89111
14.2814	-0.19092	0.30225	-1.19629
14.2914	-0.19092	0.30225	-0.89111
14.3014	-0.19092	0.60742	-0.89111
14.3114	-0.19092	0.30225	-0.89111
14.3214	0.11426	0.60742	-0.58594
14.3314	-0.19092	0.60742	-0.89111
14.3414	-0.19092	0.60742	-0.89111
14.3514	-0.19092	0.60742	-0.89111
14.3614	-0.49609	0.60742	-0.89111
14.3714	-0.19092	0.60742	-0.89111
14.3814	-0.19092	0.60742	-0.58594
14.3914	0.11426	1.21777	-0.89111
14.4014	0.11426	0.60742	-0.58594
14.4114	0.11426	0.60742	-0.58594
14.4214	-0.19092	0.60742	-0.89111
14.4314	0.11426	0.60742	-0.89111
14.4414	-0.49609	0.60742	-0.58594
14.4514	-0.19092	0.30225	-0.28076
14.4614	0.11426	0.60742	-0.58594
14.4715	-0.49609	0.30225	-0.58594
14.4815	-0.49609	0.30225	-0.58594
14.4915	0.11426	0.60742	-0.28076
14.5015	0.11426	-0.00293	-0.89111
14.5114	-0.19092	0.30225	-0.58594
14.5214	0.11426	0.30225	-0.58594
14.5314	-0.19092	-0.00293	-0.28076
14.5414	0.11426	0.30225	0.02441
14.5515	-0.19092	0.30225	-0.58594
14.5615	-0.19092	-0.00293	-0.28076
14.5715	0.11426	0.60742	-0.28076
14.5815	0.11426	-0.30811	-0.28076
14.5915	0.11426	-0.00293	-0.58594
14.6015	0.11426	0.30225	-0.58594
14.6115	-0.19092	-0.00293	-0.58594
14.6215	0.41943	-0.00293	-0.58594
14.6315	0.11426	-0.00293	-0.58594
14.6415	0.11426	-0.30811	-0.58594
14.6515	0.41943	-0.61328	-0.58594
14.6615	0.41943	-0.30811	-0.58594
14.6715	0.41943	-0.30811	-0.28076
14.6815	0.72461	-0.30811	-0.28076
14.6915	0.41943	-0.61328	-0.58594
14.7015	0.41943	-0.61328	-0.58594
14.7115	0.72461	-0.30811	-0.58594
14.7215	0.11426	-0.61328	-0.58594
14.7315	0.41943	-0.30811	-0.58594
14.7415	0.41943	-0.61328	-0.89111
14.7515	0.11426	-0.61328	-0.58594
14.7615	0.41943	-0.61328	-0.58594
14.7715	0.11426	-0.61328	-0.89111
14.7815	0.72461	-0.91846	-0.89111
14.7915	0.72461	-0.61328	-0.58594
14.8015	0.72461	-0.61328	-0.58594
14.8115	0.41943	-0.61328	-0.28076
14.8215	0.72461	-0.61328	-0.58594
14.8315	0.72461	-0.91846	-0.58594
14.8415	0.72461	-0.61328	-0.28076
14.8515	0.72461	-0.61328	-0.28076
14.8615	0.72461	-0.30811	-0.89111
14.8715	0.72461	-0.61328	-0.58594
14.8815	0.41943	-0.61328	-0.89111
14.8915	0.72461	-0.61328	-0.89111
14.9015	0.41943	-0.30811	-0.58594
14.9115	0.41943	-0.61328	-0.89111
14.9215	0.41943	-0.30811	-0.58594
14.9315	0.72461	-0.30811	-0.58594
14.9415	1.02979	-0.61328	-0.89111
14.9515	0.72461	-0.00293	-0.58594
14.9615	0.72461	-0.00293	-0.89111
14.9715	0.72461	-0.30811	-0.89111
14.9815	0.72461	-0.00293	-0.58594
14.9915	0.41943	-0.00293	-0.89111
15.0015	0.72461	-0.30811	-0.89111
15.0115	1.02979	-0.00293	-0.58594
15.0215	0.41943	0.30225	-1.19629
15.0315	0.41943	-0.00293	-0.58594
15.0415	1.02979	-0.00293	-0.58594
15.0515	0.72461	-0.00293	-0.89111
15.0615	0.72461	-0.00293	-0.58594
15.0715	0.72461	0.30225	-0.89111
15.0815	0.72461	-0.00293	-0.89111
15.0915	1.02979	0.60742	-0.58594
15.1015	0.72461	0.30225	-0.58594
15.1115	1.02979	-0.00293	-0.89111
15.1215	0.72461	0.30225	-0.58594
15.1315	0.72461	-0.00293	-0.89111
15.1415	1.02979	0.30225	-0.58594
15.1515	0.72461	-0.00293	-0.58594
15.1615	0.72461	-0.00293	-0.89111
15.1715	0.72461	0.30225	-0.58594
15.1815	0.72461	0.60742	-0.89111
15.1915	0.72461	-0.00293	-0.58594
15.2015	1.02979	-0.00293	0.02441
15.2115	0.72461	-0.00293	-0.58594
15.2215	0.72461	-0.00293	-0.58594
15.2315	0.72461	0.60742	-0.58594
15.2415	1.02979	-0.00293	-0.89111
15.2515	1.02979	0.30225	-0.89111
15.2615	0.41943	0.60742	-0.89111
15.2715	1.02979	0.30225	-0.28076
15.2815	1.02979	0.60742	0.02441
15.2915	0.41943	0.60742	0.02441
15.3015	1.02979	0.30225	-0.28076
15.3115	0.72461	0.60742	-0.28076
15.3215	1.02979	0.30225	-0.58594
15.3315	0.41943	-0.00293	-0.28076
15.3415	0.41943	0.30225	0.02441
15.3515	0.72461	-0.00293	-0.58594
15.3615	0.72461	-0.00293	0.02441
15.3715	0.41943	0.30225	-0.28076
15.3815	1.02979	-0.00293	-0.28076
15.3915	1.33496	0.30225	0.02441
15.4015	0.41943	0.30225	-0.28076
15.4115	0.72461	0.30225	0.02441
15.4215	1.02979	0.60742	-0.28076
15.4315	0.72461	0.30225	-0.58594
15.4415	0.41943	0.30225	-0.28076
15.4515	1.02979	0.60742	-0.28076
15.4616	0.41943	-0.30811	-0.28076
15.4716	1.02979	-0.00293	-0.28076
15.4816	1.02979	0.30225	-0.28076
15.4916	1.02979	-0.00293	-0.58594
15.5015	1.02979	-0.00293	-0.28076
15.5115	0.72461	-0.00293	-0.28076
15.5215	0.41943	0.30225	-0.58594
15.5315	0.41943	-0.00293	0.02441
15.5416	0.41943	0.30225	-0.28076
15.5516	0.72461	0.30225	-0.28076
15.5616	0.72461	0.30225	-0.28076
15.5716	1.02979	0.30225	-0.28076
15.5816	0.41943	-0.00293	-0.28076
15.5916	0.41943	0.30225	-0.58594
15.6016	0.41943	-0.30811	-0.28076
15.6116	0.41943	0.30225	-0.58594
15.6216	0.11426	-0.00293	-0.89111
15.6316	0.41943	-0.00293	-0.58594
15.6416	0.11426	-0.00293	-0.28076
15.6516	0.11426	-0.30811	-0.58594
15.6616	0.41943	0.30225	-0.28076
15.6716	0.72461	-0.00293	-0.28076
15.6816	0.41943	-0.30811	-0.58594
15.6916	1.02979	-0.00293	-0.28076
15.7016	1.02979	0.30225	0.02441
15.7116	0.41943	-0.00293	0.02441
15.7216	0.72461	0.30225	0.02441
15.7316	0.41943	-0.00293	-0.28076
15.7416	0.41943	0.30225	0.02441
15.7516	0.72461	-0.00293	0.02441
15.7616	1.02979	-0.30811	-0.28076
15.7716	0.72461	-0.00293	-0.28076
15.7816	0.72461	-0.00293	-0.28076
15.7916	0.41943	0.30225	-0.58594
15.8016	0.72461	0.30225	0.02441
15.8116	0.41943	0.30225	-0.58594
15.8216	0.72461	-0.00293	-0.28076
15.8316	0.72461	-0.00293	0.02441
15.8416	0.41943	0.30225	-0.28076
15.8516	0.72461	0.30225	-0.28076
15.8616	0.41943	0.60742	-0.58594
15.8716	0.41943	-0.00293	-0.28076
15.8816	0.41943	0.30225	-0.28076
15.8916	0.11426	-0.00293	-0.28076
15.9016	0.41943	-0.00293	-0.58594
15.9116	0.11426	0.30225	-0.58594
15.9216	0.11426	-0.30811	-0.89111
15.9316	0.11426	-0.30811	-0.58594
15.9416	0.11426	0.30225	-0.58594
15.9516	-0.19092	0.30225	-1.19629
15.9616	0.11426	0.30225	-0.58594
15.9716	0.11426	0.30225	-0.58594
15.9816	0.11426	-0.00293	-0.89111
15.9916	0.11426	0.30225	-0.58594
16.0016	-0.19092	-0.00293	-0.89111
16.0116	-0.19092	-0.00293	-1.19629
16.0216	-0.19092	0.30225	-0.89111
16.0316	-0.49609	-0.30811	-1.50146
16.0416	-0.49609	-0.30811	-1.50146
16.0516	-0.49609	-0.00293	-1.50146
16.0616	-0.49609	-0.30811	-1.50146
16.0716	-0.49609	0.30225	-1.19629
16.0816	-0.49609	-0.30811	-1.19629
16.0916	-0.19092	-0.30811	-1.19629
16.1016	-0.19092	-0.30811	-1.50146
16.1116	-0.19092	-0.30811	-1.50146
16.1216	-0.19092	-0.30811	-1.19629
16.1316	0.11426	0.30225	-1.19629
16.1416	-0.19092	0.30225	-0.89111
16.1516	0.11426	-0.00293	-1.19629
16.1616	0.11426	-0.00293	-0.89111
16.1716	0.11426	-0.30811	-0.89111
16.1816	0.11426	-0.00293	-0.58594
16.1916	0.11426	-0.00293	-0.58594
16.2016	0.41943	-0.30811	-0.58594
16.2116	0.41943	-0.00293	-0.58594
16.2216	0.11426	-0.00293	-0.89111
16.2316	0.72461	-0.00293	-0.58594
16.2416	0.41943	-0.00293	-0.28076
16.2516	-0.19092	-0.00293	-0.58594
16.2616	0.72461	-0.00293	-0.58594
16.2716	0.41943	-0.00293	-0.28076
16.2816	0.41943	-0.30811	-0.28076
16.2916	0.41943	-0.00293	-0.28076
16.3016	0.72461	-0.00293	-0.28076
16.3116	1.02979	-0.30811	0.02441
16.3216	1.02979	-0.00293	0.32959
16.3316	0.72461	0.30225	0.02441
16.3416	1.02979	-0.00293	0.02441
16.3516	1.02979	-0.00293	0.32959
16.3616	0.72461	-0.00293	0.32959
16.3716	1.02979	-0.30811	0.32959
16.3816	1.02979	-0.00293	0.63477
16.3916	0.72461	-0.00293	0.02441
16.4016	1.02979	0.30225	0.32959
16.4116	1.02979	-0.00293	0.32959
16.4216	0.72461	0.30225	0.32959
16.4316	1.02979	0.30225	0.32959
16.4416	0.72461	0.30225	0.02441
16.4517	1.02979	-0.00293	0.32959
16.4616	1.02979	0.30225	0.32959
16.4717	1.02979	-0.00293	0.02441
16.4816	1.02979	-0.00293	0.02441
16.4916	1.02979	0.30225	0.32959
16.5017	1.33496	-0.00293	0.02441
16.5116	1.33496	-0.00293	0.32959
16.5217	1.02979	-0.00293	0.32959
16.5316	1.02979	-0.00293	0.02441
16.5417	0.72461	-0.00293	-0.28076
16.5517	0.72461	-0.00293	0.02441
16.5617	0.72461	-0.00293	0.02441
16.5717	1.02979	-0.00293	0.02441
16.5817	0.72461	-0.00293	-0.28076
16.5917	0.72461	0.30225	-0.28076
16.6017	1.02979	-0.00293	-0.58594
16.6117	0.72461	-0.30811	-0.58594
16.6217	0.72461	-0.00293	-0.28076
16.6317	1.02979	-0.00293	-0.28076
16.6417	1.02979	-0.00293	-0.58594
16.6517	0.72461	0.30225	-0.58594
16.6617	1.33496	-0.00293	-0.89111
16.6717	1.02979	0.60742	-0.28076
16.6817	0.72461	-0.00293	-0.58594
16.6917	0.72461	-0.00293	-1.19629
16.7017	1.02979	0.30225	-0.58594
16.7117	1.02979	0.30225	-0.58594
16.7217	0.72461	-0.30811	-0.89111
16.7317	0.72461	-0.00293	-0.89111
16.7417	0.72461	0.30225	-1.19629
16.7517	1.02979	0.30225	-0.89111
16.7617	1.02979	0.30225	-0.89111
16.7717	0.41943	0.30225	-1.19629
16.7817	0.11426	0.30225	-0.89111
16.7917	0.72461	0.60742	-0.89111
16.8017	0.72461	0.30225	-1.19629
16.8117	0.41943	0.30225	-0.89111
16.8217	0.41943	0.60742	-1.19629
16.8317	0.72461	-0.30811	-0.89111
16.8417	0.72461	0.60742	-0.28076
16.8517	0.41943	0.60742	-0.89111
16.8617	0.41943	0.30225	-0.89111
16.8717	0.72461	0.30225	-0.89111
16.8817	0.72461	0.30225	-0.89111
16.8917	0.72461	0.30225	-0.89111
16.9017	0.72461	0.60742	-0.58594
16.9117	0.72461	0.30225	-0.58594
16.9217	1.02979	0.30225	-0.58594
16.9317	0.41943	0.30225	-0.58594
16.9417	0.72461	0.30225	-0.89111
16.9517	1.02979	0.30225	0.02441
16.9617	0.41943	0.60742	-0.58594
16.9717	0.72461	0.60742	-0.28076
16.9817	1.02979	0.30225	-0.28076
16.9917	0.72461	0.30225	-0.89111
17.0017	0.72461	0.30225	-0.28076
17.0117	1.02979	0.60742	-0.28076
17.0217	0.72461	0.60742	0.02441
17.0317	0.72461	0.30225	-0.28076
17.0417	0.72461	0.60742	-0.28076
17.0517	0.41943	-0.00293	-0.58594
17.0617	0.72461	-0.00293	-0.28076
17.0717	0.72461	-0.00293	-0.58594
17.0817	1.02979	-0.00293	-0.28076
17.0917	0.41943	0.30225	0.02441
17.1017	0.72461	-0.00293	-0.58594
17.1117	0.72461	0.30225	-0.28076
17.1217	0.72461	0.30225	-0.28076
17.1317	0.72461	-0.00293	-0.28076
17.1417	0.72461	0.30225	-0.28076
17.1517	0.41943	0.30225	-0.28076
17.1617	0.72461	0.30225	-0.28076
17.1717	0.72461	0.30225	-0.28076
17.1817	0.41943	0.30225	-0.28076
17.1917	1.02979	0.30225	-0.28076
17.2017	0.72461	0.30225	-0.28076
17.2117	0.41943	-0.00293	-0.58594
17.2217	0.72461	0.30225	-0.28076
17.2317	0.72461	-0.00293	-0.28076
17.2417	0.72461	-0.00293	-0.58594
17.2517	1.02979	-0.00293	-0.28076
17.2617	0.72461	-0.00293	-0.28076
17.2717	0.41943	-0.00293	-0.28076
17.2817	0.72461	0.30225	0.02441
17.2917	0.41943	-0.00293	-0.28076
17.3017	0.41943	0.30225	-0.28076
17.3117	0.72461	-0.00293	-0.28076
17.3217	0.41943	-0.00293	-0.58594
17.3317	0.72461	-0.00293	0.02441
17.3417	0.72461	-0.00293	-0.28076
17.3517	0.72461	-0.00293	-0.28076
17.3617	0.72461	-0.00293	-0.28076
17.3717	0.72461	-0.00293	-0.28076
17.3817	0.72461	-0.30811	-0.28076
17.3917	0.72461	0.30225	-0.28076
17.4017	0.72461	-0.30811	-0.28076
17.4117	0.72461	-0.30811	-0.28076
17.4217	1.02979	-0.30811	0.02441
17.4317	0.72461	-0.00293	-0.28076
17.4417	0.72461	-0.30811	0.02441
17.4518	1.02979	-0.00293	-0.28076
17.4617	1.02979	-0.30811	0.02441
17.4718	1.02979	-0.61328	-0.28076
17.4818	0.41943	-0.30811	-0.28076
17.4917	0.72461	-0.30811	-0.28076
17.5018	0.72461	-0.30811	0.02441
17.5117	0.72461	-0.61328	-0.28076
17.5218	0.72461	-0.61328	-0.28076
17.5317	0.72461	-0.61328	-0.28076
17.5418	0.11426	-0.00293	-0.28076
17.5518	1.02979	-0.30811	0.02441
17.5618	0.72461	-0.00293	-0.58594
17.5718	0.41943	-0.30811	0.02441
17.5818	0.72461	-0.00293	0.02441
17.5918	0.41943	-0.00293	0.02441
17.6018	0.41943	-0.00293	0.02441
17.6118	0.41943	-0.00293	0.02441
17.6218	0.41943	-0.00293	0.02441
17.6318	0.72461	0.30225	0.02441
17.6418	0.72461	0.30225	-0.28076
17.6518	0.72461	-0.30811	0.32959
17.6618	0.72461	-0.00293	0.02441
17.6718	0.72461	0.60742	0.02441
17.6818	0.72461	-0.00293	0.02441
17.6918	1.02979	0.30225	0.02441
17.7018	0.72461	0.30225	0.02441
17.7118	1.02979	0.30225	0.32959
17.7218	1.02979	0.30225	0.32959
17.7318	1.02979	0.30225	-0.28076
17.7418	1.02979	0.60742	-0.28076
17.7518	1.02979	0.60742	0.32959
17.7618	1.33496	0.30225	0.32959
17.7718	1.33496	0.9126	0.63477
17.7818	0.72461	0.60742	0.32959
17.7918	1.02979	0.60742	0.32959
17.8018	0.72461	0.9126	0.32959
17.8118	0.72461	0.9126	0.02441
17.8218	1.02979	0.30225	0.32959
17.8318	1.33496	0.60742	0.32959
17.8418	1.02979	0.30225	0.02441
17.8518	1.33496	0.30225	0.32959
17.8618	1.33496	0.60742	0.32959
17.8718	1.33496	0.9126	0.02441
17.8818	1.64014	0.60742	0.02441
17.8918	1.33496	0.60742	0.32959
17.9018	1.64014	0.30225	0.02441
17.9118	1.94531	0.60742	0.32959
17.9218	1.33496	0.60742	0.63477
17.9318	1.94531	0.30225	0.63477
17.9418	1.64014	0.60742	0.32959
17.9518	1.64014	0.60742	0.32959
17.9618	1.64014	0.60742	0.32959
17.9718	1.33496	0.9126	0.32959
17.9818	1.64014	0.60742	0.32959
17.9918	1.64014	0.60742	0.63477
18.0018	1.64014	0.60742	0.02441
18.0118	1.33496	0.60742	0.32959
18.0218	1.33496	0.9126	0.63477
18.0318	1.64014	0.30225	0.32959
18.0418	1.94531	0.60742	0.63477
18.0518	1.33496	-0.00293	0.32959
18.0618	1.02979	-0.00293	0.32959
18.0718	1.33496	-0.00293	0.63477
18.0818	1.33496	0.60742	0.63477
18.0918	1.33496	0.60742	0.63477
18.1018	1.33496	0.30225	0.63477
18.1118	1.02979	-0.00293	0.63477
18.1218	1.33496	0.30225	0.93994
18.1318	1.33496	-0.00293	0.63477
18.1418	1.02979	-0.00293	0.63477
18.1518	1.33496	-0.00293	0.63477
18.1618	1.64014	-0.00293	0.63477
18.1718	1.02979	0.30225	0.63477
18.1818	1.33496	-0.00293	0.63477
18.1918	1.02979	-0.00293	0.63477
18.2018	1.02979	-0.00293	0.32959
18.2118	1.33496	-0.00293	0.63477
18.2218	0.41943	-0.00293	0.32959
18.2318	1.02979	0.30225	0.63477
18.2418	0.72461	0.30225	0.93994
18.2518	0.72461	-0.30811	0.63477
18.2618	0.72461	-0.30811	0.63477
18.2718	1.02979	-0.00293	0.63477
18.2818	0.72461	-0.00293	0.63477
18.2918	1.02979	-0.00293	0.63477
18.3018	0.72461	-0.00293	0.63477
18.3118	0.72461	-0.00293	0.32959
18.3218	0.72461	-0.30811	0.63477
18.3318	0.72461	-0.00293	0.32959
18.3418	0.41943	-0.00293	0.63477
18.3518	0.41943	-0.00293	0.63477
18.3618	0.11426	-0.00293	0.63477
18.3718	0.11426	-0.00293	0.63477
18.3818	0.41943	-0.30811	0.63477
18.3918	0.41943	-0.30811	0.63477
18.4018	0.11426	-0.30811	0.63477
18.4118	0.41943	-0.30811	0.63477
18.4218	0.11426	0.30225	0.63477
18.4318	0.41943	0.30225	0.32959
18.4418	-0.19092	0.30225	0.32959
18.4519	0.11426	0.30225	0.02441
18.4618	0.11426	0.30225	0.32959
18.4718	0.11426	-0.30811	0.32959
18.4819	0.11426	-0.30811	0.32959
18.4918	0.11426	-0.00293	0.02441
18.5019	-0.19092	-0.30811	0.32959
18.5118	0.11426	-0.00293	0.32959
18.5219	0.11426	-0.00293	0.02441
18.5318	0.11426	-0.30811	0.32959
18.5419	-0.19092	-0.00293	0.93994
18.5519	-0.19092	-0.00293	0.02441
18.5619	-0.19092	-0.00293	0.32959
18.5719	-0.19092	-0.00293	0.32959
18.5819	-0.19092	-0.30811	0.32959
18.5919	-0.19092	0.30225	0.32959
18.6019	-0.19092	0.30225	0.32959
18.6119	-0.49609	-0.00293	0.63477
18.6219	-0.19092	0.30225	0.63477
18.6319	-0.80127	-0.00293	0.32959
18.6419	-0.80127	-0.00293	0.32959
18.6519	-0.49609	0.30225	0.63477
18.6619	-0.80127	-0.00293	0.32959
18.6719	-0.80127	-0.00293	0.63477
18.6819	-0.19092	0.30225	0.93994
18.6919	-1.10645	0.30225	0.63477
18.7019	-0.80127	-0.00293	0.63477
18.7119	-1.10645	0.30225	0.93994
18.7219	-1.10645	0.30225	0.93994
18.7319	-0.80127	0.60742	0.63477
18.7419	-0.80127	-0.00293	0.63477
18.7519	-1.10645	0.30225	0.93994
18.7619	-0.80127	0.30225	0.93994
18.7719	-0.49609	0.30225	0.93994
18.7819	-0.19092	0.30225	0.93994
18.7919	-0.49609	-0.00293	1.24512
18.8019	-0.49609	-0.00293	0.93994
18.8119	-0.19092	0.30225	1.24512
18.8219	-0.19092	-0.00293	1.24512
18.8319	-0.19092	-0.00293	0.93994
18.8419	0.11426	0.60742	1.55029
18.8519	0.11426	0.30225	0.93994
18.8619	0.11426	-0.00293	1.55029
18.8719	0.41943	-0.00293	1.55029
18.8819	0.41943	-0.00293	0.63477
18.8919	0.41943	0.30225	0.93994
18.9019	0.72461	0.30225	1.24512
18.9119	0.41943	-0.00293	1.55029
18.9219	0.72461	0.30225	1.55029
18.9319	0.72461	-0.00293	1.24512
18.9419	0.72461	-0.00293	1.24512
18.9519	0.72461	0.60742	1.24512
18.9619	0.72461	-0.30811	0.93994
18.9719	0.72461	-0.00293	1.24512
18.9819	0.72461	-0.00293	0.93994
18.9919	0.41943	-0.00293	1.24512
19.0019	0.72461	0.30225	1.55029
19.0119	1.02979	0.30225	1.24512
19.0219	0.72461	-0.00293	1.24512
19.0319	1.02979	-0.00293	1.55029
19.0419	0.72461	-0.00293	1.24512
19.0519	0.72461	-0.30811	1.24512
19.0619	1.02979	-0.00293	1.24512
19.0719	0.72461	-0.00293	0.93994
19.0819	0.72461	-0.00293	1.24512
19.0919	0.72461	-0.00293	0.93994
19.1019	0.41943	-0.30811	0.93994
19.1119	0.72461	-0.00293	1.24512
19.1219	0.72461	-0.00293	1.24512
19.1319	0.72461	-0.00293	1.24512
19.1419	0.72461	-0.30811	1.55029
19.1519	1.02979	-0.00293	1.24512
19.1619	0.41943	-0.00293	1.24512
19.1719	0.72461	-0.00293	1.55029
19.1819	0.41943	-0.30811	0.93994
19.1919	0.11426	-0.00293	0.93994
19.2019	0.41943	-0.00293	1.24512
19.2119	0.41943	-0.30811	0.93994
19.2219	0.72461	-0.00293	1.24512
19.2319	0.41943	-0.00293	1.24512
19.2419	0.41943	-0.00293	0.93994
19.2519	0.41943	-0.00293	1.55029
19.2619	0.72461	-0.00293	1.24512
19.2719	0.41943	-0.00293	1.24512
19.2819	0.41943	-0.00293	1.24512
19.2919	0.11426	0.60742	1.24512
19.3019	0.41943	0.30225	1.55029
19.3119	0.11426	0.30225	1.85547
19.3219	0.11426	-0.00293	1.55029
19.3319	0.11426	0.30225	1.24512
19.3419	0.11426	0.60742	1.24512
19.3519	0.11426	-0.00293	1.24512
19.3619	0.41943	0.30225	1.55029
19.3719	0.11426	-0.00293	1.24512
19.3819	0.41943	-0.00293	1.24512
19.3919	-0.19092	0.30225	1.24512
19.4019	-0.19092	0.30225	1.55029
19.4119	0.41943	-0.00293	1.55029
19.4219	0.11426	-0.00293	0.93994
19.4319	0.11426	-0.30811	1.24512
19.4419	0.41943	0.30225	1.24512
19.452	0.11426	-0.00293	0.93994
19.462	0.11426	-0.00293	1.24512
19.4719	0.41943	-0.00293	1.24512
19.482	0.11426	-0.00293	1.24512
19.4919	0.11426	0.30225	0.93994
19.502	0.41943	0.30225	0.93994
19.5119	0.11426	-0.00293	1.24512
19.522	0.11426	-0.00293	1.24512
19.5319	0.11426	-0.00293	1.24512
19.5419	0.11426	-0.00293	1.24512
19.552	0.41943	0.60742	0.93994
19.562	0.11426	0.30225	0.93994
19.572	0.11426	0.30225	0.93994
19.582	0.11426	0.30225	0.93994
19.592	0.41943	0.60742	0.93994
19.602	0.41943	0.60742	0.93994
19.612	0.41943	0.60742	0.63477
19.622	0.11426	0.60742	0.93994
19.632	0.41943	-0.00293	1.24512
19.642	0.41943	0.60742	1.24512
19.652	0.11426	-0.00293	1.55029
19.662	0.41943	0.60742	1.24512
19.672	0.41943	-0.00293	0.93994
19.682	0.41943	0.60742	0.93994
19.692	0.41943	0.60742	0.93994
19.702	0.11426	0.30225	0.93994
19.712	0.41943	0.60742	0.93994
19.722	0.41943	0.60742	0.93994
19.732	0.41943	0.30225	0.93994
19.742	0.41943	0.60742	1.24512
19.752	0.11426	0.30225	0.93994
19.762	0.72461	0.60742	1.24512
19.772	0.41943	0.30225	1.55029
19.782	0.41943	0.30225	1.24512
19.792	0.41943	-0.00293	1.24512
19.802	0.72461	-0.00293	1.55029
19.812	0.41943	-0.00293	1.24512
19.822	1.02979	-0.00293	1.24512
19.832	0.72461	-0.00293	1.24512
19.842	0.72461	-0.61328	1.24512
19.852	0.41943	-0.00293	1.55029
19.862	0.72461	-0.00293	1.24512
19.872	0.72461	-0.00293	1.24512
19.882	0.72461	-0.30811	1.24512
19.892	0.11426	-0.00293	1.24512
19.902	0.11426	-0.00293	1.55029
19.912	0.41943	-0.30811	1.55029
19.922	0.11426	-0.00293	1.55029
19.932	0.41943	-0.30811	1.24512
19.942	0.41943	-0.00293	1.55029
19.952	0.41943	-0.30811	1.55029
19.962	0.41943	-0.30811	1.85547
19.972	0.11426	-0.30811	1.55029
[truncated: 8,002 more rows]

## Sheet: SI Fig. 4
Supplementary Figure 4
(X)	Zeta potential (Y)	Error	Particle size (Y)	Error
No NaCl	12.776	3	42.94	1.73
0.1	-5.215	1.2	47.875	1.8
0.2	-4.68	0.94	68.5	9.89
2	-3.962	1.34	73.96	6.32
20	0.81	1.37	94.02	7.91

## Sheet: SI Fig. 5
Width data at different positions across the line (μm)	0.5		0.889		0.885		1.218		1.494
	0.478		0.867		1.034		1.218		1.494
	0.422		0.844		0.966		1.172		1.586
	0.467		0.778		0.874		1.241		1.563
	0.422		0.867		0.966		1.103		1.632
	0.556		0.778		1.08		1.103		1.632
Average value	0.474167		0.837167		0.9675		1.17583		1.56683
Standard error	0.0507402		0.0479892		0.0807855		0.0607072		0.0624257
